# Supplementary material for: Beliefs, Practices, and Knowledge of Household Food Handlers Regarding the Impact of Electricity Outages on Food Safety: Findings from a National Cross-Sectional Study in Lebanon
Source: Foods. 2025 Mar 2;14(5):855. doi: 10.3390/foods14050855 (PMC11898753; doi:10.3390/foods14050855)
Supplement: Supplementary file 1 [file foods-14-00855-s001.zip]

Archive with 5 entries (5 files):
- KAP_Foods_Data.xlsx
- Supplementary Material File S1.pdf
- Supplementary Material File S2.pdf
- Supplementary Material File S3.pdf
- Supplementary Material File S4.pdf
