# Supplementary material for: Beliefs, Practices, and Knowledge of Household Food Handlers Regarding the Impact of Electricity Outages on Food Safety: Findings from a National Cross-Sectional Study in Lebanon
Source: Foods. 2025 Mar 2;14(5):855. doi: 10.3390/foods14050855 (PMC11898753; doi:10.3390/foods14050855)
Supplement: Supplementary file 1 [file foods-14-00855-s001.zip › KAP_Foods_Data.xlsx]

## Sheet: PLOS ONE DATA
Agegroup	Gender	MaritalStatus	GovernorateofLebanon	Nationality	EducationalLevel	HouseholdIncome	Areyoutheprimaryfoodhandlerinyourhousehold	Areyouinvolvedinfoodpreparationatyourhouse	Howmanyhoursperdaydoyouexperienceelectricitycutoffatyourhouse	Ifyouexperienceelectricitycutoffcanyouspecifythescheduleofelectr	Withelectricitycutsareyouspendingmoreeffortoncookingfoodusingove	Didtheelectricitycutschangeyourperishablefoodfoodsthatneedrefrig	Withtheelectricitycutsdidyoucutdownonpurchasingperishablefoodsdu	Doyouknowthatdeficientrefrigerationmayaffectthesafetyandqualityo	Doyouknowthatfoodbornepathogenscansurviverefrigeration	Doyouknowthatfoodbornepathogenscanmultiplyonfoodthatwasnotrefrig	Didyouexperiencediarrheavomitingfeverorabdominalpaininthepast6mo	Haveyoubeenhospitalizedbecauseoffoodpoisoninginthepast6months	Iftheanswertothepreviousquestionisyesdidthedoctorsconfirmthatit	Doyouknowanyoneotherthanyourselfwhogotfoodpoisoninginthepast6mon	Doyouknowanyoneotherthanyourselfwhoexperienceddiarrheavomitingfe	Haveyouevereatenfoodthatwasnotrefrigeratedproperlybecauseyouhadn	Haveyouevereatenfoodthatwasnotrefrigeratedproperlybecauseyoudon	DoyouknowwhatEscherichiacoliis	DoyouknowwhatCampylobacteris	DoyouknowwhatListeriais	DoyouknowwhatSalmonellais	DoyouknowwhatStaphylococcusaureusis	Doyouknowthatfoodcanbecontaminatedbybacteriathatcanmakeyousick	Doyouknowthatfoodcanbecontaminatedbyvirusesthatcanmakeyousick	Doyouknowthatfoodcanbecontaminatedbyparasitesthatcanmakeyousick	Choosethebestwaytoreducetheriskofcontaminatedfoodamongthelisted	Howdoyourateyourfoodsafetyknowledge	Foodpoisoningcanhappenasaresultofconsumingcontaminatedfoodonthes	Ifthesmellandthecolorofthefoodseemokaythatmeansthatthefoodisnotc	Storingrawchicken inthefridgewithoutproperprecautioncancontamin	Drippingsfromrawchickenandmeatcancontaminatefoodinthefridgeandki	Howdoyouthawfrozenfoods	Howdoyouthawfrozenfoodsduringextendedelectricityshortages	Whatistheoptimaltemperatureoffrozenfood	Whatistheoptimaltemperatureofthefridge	Isfreezingenoughtoeliminatefoodbornebacteriaandviruses	Isrefrigerationenoughtoeliminatefoodbornebacteriaandviruses	Intheelectricitycrisisforpurchasinghighriskfooddairymeatchickenf	Afterpreparingandcookingthefoodthatyouwilleat3–4hourslater.Wha	Howdoyouknowiffoodiscookedenough	Duringalongelectricitycutoffforhowlongdoyouthinkthefridgewillkee	Duringalongelectricitycutoffforhowlongdoyouthinkafullpackedfreez	Duringalongelectricitycutoffforhowlongdoyouthinkahalfpackedfreez
18 - 29	Male	Single	Beirut	Lebanese	University degree (Masters/PhD)	5,000,000 - 10,000,000	Yes	1	more than 4	3	1	1	1	1	1	1	1	0		1	1	1	0	1	1	1	1	1	1	1	1	1	Excellent	1	1	1	1	5	3	1	1	1	1	1	1	1	1	1	1
18 - 29	Female	Single	North	Lebanese	University degree (Bachelor's)	5,000,000 - 10,000,000	Yes	2	more than 4	2	1	0	1	1	1	1	1	0	0	1	1	1	1	1	1	1	1	1	1	1	1	1	Excellent	1	1	1	1	3	6	1	1	1	1	0	1	2	0	0	0
30 - 39	Male	Married	South	Lebanese	University degree (Bachelor's)	more than 10,000,000	Yes	1	between 2 - 4	1	0	1	1	1	1	1	0	0		1	1	0	1	1	0	1	1	0	1	1	1	1	Good	1	1	1	1	3	1	1	1	1	1	1	0	1	1	1	1
18 - 29	Male	Single	Beirut	Lebanese	University degree (Masters/PhD)	more than 10,000,000	No	2	more than 4	2	0	1	0	1	1	1	1	0		1	1	0	0	1	1	1	1	1	1	1	1	1	Excellent	1	1	1	1	3	3	1	1	1	1	1	1	1	1	0	1
18 - 29	Male	Single	Mount leb	Lebanese	University degree (Masters/PhD)	5,000,000 - 10,000,000	No	1	more than 4	3	1	1	1	1	1	1	1	0		0	1	0	0	1	1	1	1	1	1	1	1	1	Good	1	1	1	1	3	5	1	1	1	1	1	0	1	1	1	1
18 - 29	Male	Married	Beirut	Non Lebanese	University degree (Masters/PhD)	5,000,000 - 10,000,000	Yes	1	more than 4	3	0	1	1	1	1	1	1	0		1	1	0	1	0	0	0	1	0	1	1	0	0	Good	0	0	1	1	6	6	1	0	0	1	1	0	2	0	0	0
40 - 49	Male	Widowed	Mount leb	Lebanese	University degree (Bachelor's)	5,000,000 - 10,000,000	Yes	1	more than 4	3	1	1	1	1	1	1	1	0		1	1	0	0	1	0	1	1	0	1	1	1	1	Excellent	0	1	1	1	6	6	0	1	1	1	1	0	0	0	0	0
18 - 29	Female	Single	Beirut	Lebanese	University degree (Masters/PhD)	more than 10,000,000	No	2	between 2 - 4	1	1	0	1	1	1	1	0	0	0	1	1	0	0	1	1	1	1	1	1	1	1	1	Excellent	1	1	1	1	3	5	1	0	1	1	1	1	1	1	0	0
18 - 29	Male	Single	Mount leb	Lebanese	University degree (Masters/PhD)	1,000,000 - 5,000,000	No	2	between 2 - 4	2	0	1	1	1	1	1	1	1	0	1	1	1	0	1	1	1	1	1	1	1	1	0	Good	0	1	1	1	3	2	0	0	1	1	1	1	1	0	0	0
18 - 29	Male	Single	South	Lebanese	High school	more than 10,000,000	No	1	more than 4	1	0	1	0	1	1	1	1	0		1	1	0	0	1	0	0	1	0	1	1	1	0	Good	0	1	0	1	1	1	0	1	1	1	0	0	0	1	1	1
18 - 29	Male	Married	Mount leb	Lebanese	University degree (Masters/PhD)	1,000,000 - 5,000,000	Yes	1	more than 4	2	1	1	1	1	1	1	0	0		1	1	0	0	1	1	1	1	1	1	1	1	1	Excellent	0	1	1	1	5	5	1	1	1	1	1	1	1	1	1	1
18 - 29	Male	Single	Beirut	Lebanese	University degree (Bachelor's)	more than 10,000,000	No	2	I don't experience	1	0	1	1	1	1	1	0	0	0	1	1	0	0	1	1	1	1	1	1	1	1	0	Good	1	1	1	1	5	5	0	0	1	1	1	0	1	0	1	1
18 - 29	Male	Single	Mount leb	Lebanese	University degree (Masters/PhD)	more than 10,000,000	No	2	between 2 - 4	2	1	1	1	1	1	1	0	0		1	1	0	0	1	1	1	1	1	1	1	1	1	Excellent	1	1	1	1	5	6	0	1	1	1	1	0	1	1	1	1
18 - 29	Male	Single	Mount leb	Lebanese	University degree (Bachelor's)	more than 10,000,000	No	1	more than 4	1	0	1	1	1	1	1	1	0		1	1	0	0	1	1	1	1	1	1	1	1	1	Good	0	1	1	1	5	5	1	1	1	1	1	0	1	0	0	0
18 - 29	Male	Single	Mount leb	Lebanese	University degree (Bachelor's)	1,000,000 - 5,000,000	No	1	more than 4	2	1	0	0	1	1	1	0	0		0	1	0	0	0	0	0	1	0	1	1	1	1	Good	1	1	1	1	1	6	0	0	1	1	0	0	0	0	0	1
18 - 29	Male	Single	Mount leb	Lebanese	University degree (Masters/PhD)	1,000,000 - 5,000,000	No	2	less than 2 hours	1	0	1	0	1	1	1	0	0		1	1	0	0	1	1	1	1	1	1	1	1	1	Good	1	1	1	1	3	3	1	1	1	1	1	1	1	0	1	1
30 - 39	Female	Married	Mount leb	Lebanese	High school	more than 10,000,000	No	1	more than 4	3	0	0	1	1	0	0	0	0	0	0	0	0	0	0	0	0	1	0	1	1	1	0	Good	0	0	1	1	3	2	1	1	0	1	1	1	2	1	0	0
18 - 29	Male	Single	Mount leb	Lebanese	University degree (Bachelor's)	more than 10,000,000	No	2	more than 4	3	1	1	1	1	0	0	0	0		1	1	0	0	0	0	0	1	0	1	1	1	0	Good	1	1	1	1	3	5	1	1	1	1	0	1	1	0	1	1
30 - 39	Female	Single	Mount leb	Lebanese	University degree (Masters/PhD)	more than 10,000,000	Yes	1	more than 4	2	0	0	0	1	1	1	0	0	0	0	1	1	0	0	0	0	1	1	1	1	1	1	Good	1	1	1	1	3	5	0	0	1	1	1	0	1	1	0	0
18 - 29	Male	Single	Beirut	Lebanese	University degree (Bachelor's)	1,000,000 - 5,000,000	No	1	more than 4	3	1	1	1	1	1	1	0	0		1	1	0	1	0	0	0	1	0	1	1	1	1	Good	1	1	1	1	1	1	0	1	1	1	0	0	2	1	0	0
18 - 29	Female	Single	Mount leb	Non Lebanese	University degree (Bachelor's)	5,000,000 - 10,000,000	No	1	more than 4	3	1	1	1	1	1	1	1	0	0	1	1	0	0	0	0	0	0	0	1	1	0	0	Good	1	0	1	1	3	5	0	0	0	1	1	1	1	0	1	1
30 - 39	Male	Single	Beirut	Lebanese	Middle school	1,000,000 - 5,000,000	Yes	1	more than 4	3	1	1	1	1	0	0	0	0		0	0	1	1	0	0	0	1	1	1	1	1	1	Good	0	1	1	1	3	5	0	0	1	1	0	0	1	1	0	0
30 - 39	Female	Married	Beirut	Lebanese	Technical school	5,000,000 - 10,000,000	Yes	1	more than 4	2	1	1	1	1	1	1	0	0	0	1	1	0	0	0	0	0	1	1	1	1	1	0	Good	0	1	1	1	3	3	0	1	1	1	1	1	1	1	0	1
18 - 29	Male	Single	Beirut	Lebanese	High school	5,000,000 - 10,000,000	No	2	between 2 - 4	1	1	1	1	1	1	1	0	0	0	0	1	0	0	0	0	0	1	0	1	1	1	1	Good	0	1	1	1	4	5	1	0	1	1	1	1	1	1	0	0
18 - 29	Female	Single	Beirut	Lebanese	University degree (Bachelor's)	more than 10,000,000	No	2	more than 4	3	1	0	1	1	0	1	0	0		1	1	1	0	0	0	1	1	0	1	1	1	0	Good	0	0	0	1	1	1	0	1	1	1	1	1	0	0	0	0
18 - 29	Male	Single	Mount leb	Lebanese	University degree (Bachelor's)	5,000,000 - 10,000,000	No	2	more than 4	3	1	1	1	1	1	1	0	0		1	1	0	0	1	1	1	1	1	1	1	1	1	Excellent	1	1	1	1	5	5	1	1	1	1	0	1	1	1	1	1
18 - 29	Male	Single	Mount leb	Non Lebanese	University degree (Bachelor's)	more than 10,000,000	No	1	between 2 - 4	2	1	1	1	1	1	1	1	0		1	1	0	1	0	0	0	1	0	1	1	1	0	Good	0	1	1	1	1	6	0	1	1	1	0	0	1	1	1	1
30 - 39	Male	Single	Mount leb	Lebanese	University degree (Masters/PhD)	more than 10,000,000	No	1	more than 4	3	1	1	1	1	1	1	1	0		1	1	0	0	1	0	0	1	0	1	1	1	1	Good	1	1	1	1	6	6	0	0	1	1	1	1	0	0	0	0
18 - 29	Male	Single	Mount leb	Lebanese	University degree (Bachelor's)	1,000,000 - 5,000,000	No	1	more than 4	3	1	1	1	1	0	1	1	0		0	1	0	0	0	0	0	1	0	1	1	1	0	Good	0	1	0	1	3	3	0	1	1	1	1	1	2	1	1	0
18 - 29	Male	Single	Beirut	Lebanese	University degree (Masters/PhD)	more than 10,000,000	Yes	1	I don't experience		0	0	0	1	1	1	0	0		1	1	0	0	1	1	1	1	1	1	1	1	1	Good	1	1	1	1	3	6	1	1	1	1	1	1	0	0	1	1
18 - 29	Male	Single	Mount leb	Lebanese	High school	more than 10,000,000	No	2	more than 4	3	1	1	0	1	1	1	1	0	0	1	1	0	0	0	0	0	1	0	1	1	1	1	Good	0	1	1	1	4	5	0	0	1	1	1	0	0	0	0	1
40 - 49	Female	Married	Mount leb	Lebanese	Technical school	more than 10,000,000	Yes	1	less than 2 hours	1	1	1	1	1	1	1	1	0		0	1	0	0	0	0	0	1	0	1	1	1	1	Good	0	1	1	1	3	5	1	1	1	1	1	1	1	1	0	0
18 - 29	Female	Single	Beirut	Lebanese	University degree (Masters/PhD)	5,000,000 - 10,000,000	No	2	more than 4	2	0	0	0	1	1	1	0	0		1	1	0	0	1	1	1	1	1	1	1	1	1	Excellent	1	1	1	1	3	3	1	1	1	1	0	0	1	0	0	0
30 - 39	Male	Married	Mount leb	Lebanese	University degree (Masters/PhD)	more than 10,000,000	Yes	1	more than 4	2	1	1	1	1	1	1	1	0		1	1	0	0	1	0	0	1	0	1	1	1	0	Good	1	1	1	1	3	1	1	1	1	1	1	1	2	1	1	1
30 - 39	Female	Married	Mount leb	Lebanese	University degree (Bachelor's)	more than 10,000,000	No	2	more than 4	3	0	0	0	1	1	1	0	0	0	1	1	0	0	1	0	0	1	1	1	1	1	1	Good	0	1	1	1	4	1	0	1	1	1	1	1	2	0	0	0
18 - 29	Male	Married	Mount leb	Lebanese	University degree (Bachelor's)	1,000,000 - 5,000,000	Yes	1	more than 4	3	1	1	1	1	1	1	0	0	0	1	1	0	0	1	1	1	1	1	1	1	1	1	Good	1	1	1	1	6	6	1	1	1	1	1	1	1	0	0	1
30 - 39	Female	Married	Beirut	Lebanese	University degree (Bachelor's)	5,000,000 - 10,000,000	No	1	more than 4	2	0	0	0	1	1	1	1	0	0	0	0	0	0	0	0	0	1	1	1	0	0	1	Good	1	0	1	1	2	2	1	1	0	0	0	0	0	1	0	0
18 - 29	Male	Single	Mount leb	Lebanese	University degree (Masters/PhD)	1,000,000 - 5,000,000	Yes	1	between 2 - 4	1	1	0	1	1	1	1	0	0	0	1	1	1	1	1	1	1	1	1	1	1	1	1	Good	1	1	1	1	3	1	1	1	1	1	1	0	2	1	1	1
30 - 39	Male	Single	Beirut	Lebanese	University degree (Bachelor's)	more than 10,000,000	No	1	between 2 - 4	2	1	1	1	1	0	1	0	0		0	0	1	1	1	0	0	1	1	1	1	1	1	Weak	1	1	1	1	5	6	0	0	0	1	1	1	2	1	1	1
18 - 29	Female	Single	South	Lebanese	University degree (Bachelor's)	1,000,000 - 5,000,000	No	2	between 2 - 4	2	1	1	1	1	1	1	1	0		1	1	0	0	1	1	1	1	1	1	1	1	1	Good	1	1	1	1	1	3	0	1	1	1	1	1	1	1	1	1
18 - 29	Male	Single	Beirut	Lebanese	University degree (Masters/PhD)	5,000,000 - 10,000,000	No	1	between 2 - 4	2	1	1	1	1	1	1	0	0		1	1	1	1	1	1	1	1	1	1	1	1	0	Excellent	0	1	1	1	3	5	0	1	1	1	1	0	0	1	1	0
40 - 49	Male	Married	Mount leb	Lebanese	University degree (Bachelor's)	more than 10,000,000	Yes	1	less than 2 hours		0	1	1	1	0	0	1	0		1	1	0	0	0	0	0	1	0	0	0	0	1	Weak	0	0	0	0	1	1	0	0	1	1	1	0	0	0	1	1
18 - 29	Male	Single	Mount leb	Lebanese	University degree (Bachelor's)	1,000,000 - 5,000,000	No	1	more than 4	3	1	1	1	1	1	1	1	0	0	1	1	1	1	1	1	1	1	1	1	1	1	1	Good	1	1	1	1	5	5	1	1	1	1	0	1	1	0	0	0
30 - 39	Male	Married	Beirut	Lebanese	University degree (Masters/PhD)	more than 10,000,000	Yes	1	less than 2 hours	1	0	0	0	1	1	1	0	0	0	0	1	0	1	1	0	1	1	0	1	1	1	0	Good	0	1	1	1	6	6	1	1	1	1	1	0	2	1	0	0
18 - 29	Male	Single	Beirut	Lebanese	University degree (Bachelor's)	5,000,000 - 10,000,000	No	1	I don't experience	1	1	1	0	1	1	1	0	0	0	1	1	0	0	1	1	1	1	1	1	1	1	0	Excellent	1	1	1	1	6	6	0	1	1	1	0	1	1	0	1	1
18 - 29	Male	Single	Beirut	Lebanese	University degree (Masters/PhD)	more than 10,000,000	Yes	2	less than 2 hours	1	0	1	1	1	1	0	1	0		1	1	1	1	0	0	0	1	0	0	1	1	0	Good	0	0	1	1	3	1	0	1	1	1	1	0	1	1	0	0
18 - 29	Male	Single	Mount leb	Lebanese	University degree (Bachelor's)	more than 10,000,000	No	2	less than 2 hours	1	0	0	0	1	1	1	0	0	0	0	0	1	1	0	0	0	1	0	1	1	1	1	Good	1	1	1	1	5	5	1	0	1	1	1	0	0	1	0	1
18 - 29	Female	Single	Mount leb	Lebanese	High school	more than 10,000,000	No	2	more than 4	3	0	1	1	1	0	0	1	0	0	0	1	0	0	0	0	0	1	1	1	1	1	1	Good	1	1	1	1	3	3	1	1	1	1	1	1	1	1	0	0
30 - 39	Female	Divorced	Mount leb	Lebanese	High school	more than 10,000,000	No	2	more than 4	2	0	0	0	1	1	1	0	0		0	0	0	0	0	0	0	1	0	1	1	1	1	Weak	1	1	1	1	2	3	0	0	1	1	0	1	0	0	0	0
18 - 29	Male	Single	Beirut	Lebanese	University degree (Bachelor's)	more than 10,000,000	No	1	I don't experience		1	1	0	1	1	1	1	0		1	1	0	0	1	1	1	1	1	1	1	1	1	Good	0	1	1	1	4	4	1	1	1	1	1	1	1	1	0	1
18 - 29	Male	Single	Mount leb	Lebanese	University degree (Masters/PhD)	more than 10,000,000	Yes	1	between 2 - 4	2	0	0	0	1	0	1	0	0	0	1	1	0	0	1	0	0	1	1	1	1	1	1	Good	0	1	0	1	3	3	1	1	1	1	1	0	2	0	1	1
30 - 39	Male	Single	Mount leb	Lebanese	University degree (Bachelor's)	more than 10,000,000	Yes	1	more than 4	2	1	1	1	1	1	1	0	0		1	1	0	0	0	0	0	1	0	1	1	1	1	Good	1	1	0	1	3	2	0	0	1	1	0	0	0	1	0	1
18 - 29	Female	Single	Beirut	Lebanese	University degree (Masters/PhD)	more than 10,000,000	No	1	more than 4	2	1	1	0	1	0	1	1	0		1	1	1	0	0	0	0	1	1	1	1	1	1	Good	1	1	1	1	3	6	1	1	1	1	1	1	1	0	1	1
40 - 49	Female	Married	Mount leb	Lebanese	University degree (Masters/PhD)	5,000,000 - 10,000,000	Yes	1	between 2 - 4	1	0	1	1	1	1	1	1	0		1	1	0	0	1	0	1	1	0	1	0	1	0	Good	0	1	1	1	4	5	0	0	1	1	1	0	0	0	0	1
50 - 59	Male	Divorced	Mount leb	Lebanese	High school	1,000,000 - 5,000,000	Yes	1	more than 4	3	1	1	1	1	1	1	0	0	0	1	1	0	0	1	0	0	1	0	1	1	1	1	Good	0	0	1	1	3	6	0	0	1	1	1	1	1	0	1	0
18 - 29	Male	Single	Bekaa	Lebanese	University degree (Masters/PhD)	1,000,000 - 5,000,000	Yes	1	between 2 - 4	2	0	0	0	1	1	1	0	0		1	1	0	0	1	1	1	1	1	1	1	1	0	Good	1	1	0	1	5	5	0	1	1	1	0	1	1	1	0	1
30 - 39	Male	Single	Mount leb	Lebanese	University degree (Masters/PhD)	1,000,000 - 5,000,000	No	2	more than 4	2	0	1	1	1	0	0	0	0		0	0	0	0	0	0	0	1	0	1	1	1	1	Good	0	0	1	1	6	3	0	1	0	1	1	1	0	0	0	0
40 - 49	Female	Married	Mount leb	Lebanese	High school	5,000,000 - 10,000,000	Yes	1	more than 4	2	0	0	0	1	1	1	1	0		1	1	0	0	1	0	0	1	1	1	1	1	1	Good	1	1	1	1	1	5	1	1	1	1	1	0	1	1	1	1
30 - 39	Male	Married	Bekaa	Lebanese	University degree (Masters/PhD)	5,000,000 - 10,000,000	Yes	1	more than 4	2	0	1	0	1	1	1	0	0		0	0	0	0	1	1	1	1	1	1	0	1	1	Good	1	1	1	1	3	6	0	1	1	1	0	1	1	1	0	0
40 - 49	Male	Married	Mount leb	Lebanese	University degree (Bachelor's)	more than 10,000,000	Yes	1	less than 2 hours	1	0	0	1	0	1	1	0	0		1	1	0	0	1	0	0	1	0	1	0	1	1	Good	1	1	1	1	3	3	1	1	0	1	1	1	0	0	1	0
18 - 29	Female	Single	Mount leb	Lebanese	University degree (Bachelor's)	more than 10,000,000	No	2	more than 4	3	0	1	1	1	1	1	0	0		1	1	1	0	1	1	1	1	1	1	1	1	1	Excellent	1	1	1	1	1	3	0	1	1	1	1	1	0	0	0	1
18 - 29	Male	Single	Mount leb	Lebanese	University degree (Bachelor's)	more than 10,000,000	No	2	more than 4	3	0	1	1	1	0	0	0	0		1	1	1	1	1	0	0	1	0	1	1	0	1	Good	0	1	0	1	1	1	1	0	0	1	1	0	0	1	0	0
18 - 29	Male	Single	Beirut	Lebanese	University degree (Bachelor's)	5,000,000 - 10,000,000	No	2	more than 4	3	0	1	1	1	1	1	1	1	1	1	1	0	0	0	0	0	1	0	1	1	1	1	Good	0	0	0	0	3	6	0	0	0	0	1	0	2	0	0	0
30 - 39	Male	Married	Mount leb	Lebanese	University degree (Bachelor's)	more than 10,000,000	No	1	more than 4	3	0	0	0	1	1	1	1	0	0	0	1	0	0	1	1	1	1	1	1	1	1	1	Excellent	1	1	1	1	2	6	1	1	1	1	1	0	0	0	0	0
30 - 39	Male	Single	Mount leb	Lebanese	University degree (Masters/PhD)	5,000,000 - 10,000,000	No	1	more than 4	3	1	1	1	1	1	1	1	0		1	1	0	0	0	0	0	1	0	1	1	1	0	Excellent	0	0	1	1	1	2	0	0	1	1	0	1	2	0	0	0
18 - 29	Male	Single	Beirut	Lebanese	University degree (Masters/PhD)	1,000,000 - 5,000,000	No	1	more than 4	3	1	1	1	1	0	1	0	0	1	1	1	0	1	1	0	0	1	1	1	1	1	1	Weak	0	0	1	1	1	1	0	0	1	1	1	0	2	0	0	0
18 - 29	Male	Single	Mount leb	Lebanese	University degree (Masters/PhD)	5,000,000 - 10,000,000	No	2	more than 4	3	1	1	1	1	1	1	1	0		1	1	0	1	1	1	1	1	1	1	1	1	1	Excellent	1	1	1	1	3	3	1	1	1	1	1	0	0	1	1	1
50 - 59	Male	Married	Mount leb	Lebanese	High school	1,000,000 - 5,000,000	Yes	1	more than 4	3	1	0	0	1	1	1	0	0		0	0	0	0	0	0	0	1	0	1	1	1	0	Excellent	0	1	1	0	6	3	1	1	0	1	0	1	0	1	0	1
40 - 49	Female	Single	Beirut	Lebanese	University degree (Masters/PhD)	Less than 1,000,000	No	2	more than 4	2	0	0	1	1	0	0	0	0		1	1	0	1	1	0	0	1	1	1	1	1	1	Good	0	0	0	1	1	1	1	1	1	1	0	0	3	1	0	1
18 - 29	Male	Single	Mount leb	Lebanese	University degree (Masters/PhD)	5,000,000 - 10,000,000	No	2	more than 4	3	0	0	0	1	1	1	0	0		0	1	0	0	1	0	1	1	1	1	1	1	1	Weak	0	1	1	0	6	6	0	1	1	1	0	0	2	0	0	0
30 - 39	Male	Married	Mount leb	Lebanese	University degree (Masters/PhD)	5,000,000 - 10,000,000	Yes	1	between 2 - 4	1	0	0	0	1	1	1	0	0	0	1	1	0	1	1	0	1	1	1	1	0	1	1	Excellent	1	1	1	1	3	5	1	1	1	1	1	1	1	1	1	1
18 - 29	Male	Married	Mount leb	Lebanese	University degree (Masters/PhD)	5,000,000 - 10,000,000	No	1	more than 4	2	1	1	1	1	1	0	1	0		1	1	0	0	1	1	1	1	1	1	1	1	1	Good	1	1	1	1	1	1	0	0	1	1	1	0	0	0	0	0
18 - 29	Male	Single	Beirut	Lebanese	University degree (Masters/PhD)	1,000,000 - 5,000,000	No	1	more than 4	3	1	1	1	1	1	1	0	0	0	1	1	1	1	1	1	1	1	1	1	1	1	1	Good	0	1	1	1	1	1	0	1	1	1	1	1	0	1	0	1
30 - 39	Male	Single	Beirut	Lebanese	University degree (Bachelor's)	more than 10,000,000	No	2	more than 4	3	0	1	1	1	0	1	0	0		1	1	0	1	0	0	0	1	0	1	1	1	0	Weak	0	0	0	0	1	1	0	1	1	1	0	0	0	1	0	1
30 - 39	Female	Single	Beirut	Lebanese	University degree (Masters/PhD)	more than 10,000,000	Yes	2	between 2 - 4	1	0	0	1	1	1	1	1	0		1	1	0	0	0	0	0	1	1	1	1	1	1	Weak	0	1	1	1	3	3	0	0	1	1	1	0	2	1	0	1
18 - 29	Male	Single	Mount leb	Lebanese	University degree (Masters/PhD)	5,000,000 - 10,000,000	No	1	more than 4	2	0	0	0	1	1	1	0	0		1	1	0	0	1	1	1	1	1	1	1	1	1	Excellent	1	1	1	1	3	3	1	1	1	1	1	1	2	1	0	0
40 - 49	Female	Single	Mount leb	Lebanese	University degree (Masters/PhD)	more than 10,000,000	Yes	1	more than 4	3	0	1	1	1	1	1	1	0	1	1	1	1	1	0	0	0	1	0	1	1	1	0	Weak	0	1	0	0	4	6	0	1	0	0	1	1	0	1	0	0
18 - 29	Male	Single	Mount leb	Lebanese	University degree (Bachelor's)	1,000,000 - 5,000,000	No	2	between 2 - 4	2	0	0	1	1	1	1	1	0	0	1	1	0	0	0	0	1	1	1	1	1	0	1	Good	1	1	1	1	3	6	0	0	1	1	1	1	2	1	0	1
30 - 39	Female	Married	Mount leb	Lebanese	University degree (Masters/PhD)	more than 10,000,000	Yes	1	more than 4	1	0	1	1	1	1	1	1	0		1	1	0	0	1	0	0	1	0	1	1	1	1	Good	0	1	1	1	4	2	1	1	0	1	1	1	0	1	1	1
30 - 39	Female	Single	Mount leb	Lebanese	University degree (Masters/PhD)	1,000,000 - 5,000,000	Yes	1	between 2 - 4	1	0	0	0	1	1	1	0	0		0	0	0	0	1	1	1	1	1	1	1	1	0	Excellent	0	1	1	1	5	6	1	1	1	1	1	1	1	1	0	0
30 - 39	Female	Married	Mount leb	Lebanese	University degree (Masters/PhD)	more than 10,000,000	Yes	2	more than 4	1	0	0	0	1	1	1	0	0		1	1	0	0	0	0	0	1	1	1	1	1	1	Good	1	1	0	0	3	3	1	1	0	0	0	0	3	1	0	0
30 - 39	Female	Married	Mount leb	Lebanese	University degree (Masters/PhD)	more than 10,000,000	Yes	1	more than 4	3	0	1	1	1	0	0	0	0		0	0	0	0	0	0	0	1	0	1	1	1	1	Weak	1	0	1	1	3	3	0	1	1	1	1	1	0	0	0	0
40 - 49	Female	Married	Mount leb	Lebanese	University degree (Bachelor's)	more than 10,000,000	No	1	I don't experience		0	0	0	1	1	0	1	0		0	0	0	0	0	0	0	1	0	1	0	1	0	Good	1	1	0	0	1	1	0	0	1	1	1	1	3	0	0	0
18 - 29	Female	Single	Beirut	Lebanese	University degree (Masters/PhD)	Less than 1,000,000	Yes	1	more than 4	2	1	1	1	1	0	0	1	0	0	1	1	1	1	0	0	0	1	0	1	1	1	1	Weak	0	0	0	1	2	2	0	1	0	0	1	1	0	0	0	1
18 - 29	Male	Single	Beirut	Lebanese	University degree (Bachelor's)	more than 10,000,000	No	2	I don't experience	1	0	0	0	1	0	0	1	0	0	1	1	0	0	0	0	0	1	0	1	1	1	1	Weak	0	1	0	0	4	4	0	0	1	1	1	1	2	1	0	0
30 - 39	Female	Married	Mount leb	Lebanese	University degree (Masters/PhD)	more than 10,000,000	Yes	1	more than 4	3	1	0	0	1	1	1	0	0	0	0	0	0	0	0	0	0	1	0	1	1	1	0	Excellent	0	0	0	0	4	4	1	0	0	0	1	1	1	1	1	0
30 - 39	Female	Married	Beirut	Lebanese	University degree (Bachelor's)	more than 10,000,000	Yes	2	more than 4	3	1	1	1	1	1	1	0	0	0	1	1	1	1	1	0	1	1	0	1	1	1	0	Good	0	1	1	1	3	5	1	0	0	1	1	0	1	1	1	1
18 - 29	Female	Single	Mount leb	Lebanese	High school	more than 10,000,000	No	2	more than 4	2	0	0	1	1	0	0	1	1	1	1	1	0	0	0	0	0	0	0	0	1	1	0	Weak	0	0	0	0	1	3	0	1	1	1	1	0	1	0	0	0
18 - 29	Male	Single	North	Lebanese	High school	more than 10,000,000	No	2	more than 4	2	1	0	0	1	0	1	0	0		1	1	0	1	0	0	0	1	0	1	1	0	1	Good	0	0	1	0	1	3	0	1	1	1	1	1	1	0	0	0
50 - 59	Male	Married	Mount leb	Lebanese	University degree (Bachelor's)	5,000,000 - 10,000,000	No	1	more than 4	3	0	1	1	1	1	1	0	0		0	0	0	0	1	0	0	1	1	1	1	1	0	Excellent	0	1	0	1	4	6	1	0	0	0	1	1	1	1	0	0
50 - 59	Male	Married	North	Lebanese	University degree (Bachelor's)	more than 10,000,000	No	1	more than 4	3	1	0	0	1	1	1	0	0		1	1	1	1	0	0	0	1	0	1	1	1	1	Good	0	0	0	0	1	1	0	1	0	0	0	0	0	0	0	1
18 - 29	Male	Single	Mount leb	Lebanese	University degree (Bachelor's)	more than 10,000,000	No	1	more than 4	3	1	1	1	1	1	0	0	0	0	0	0	0	0	0	0	0	1	0	1	1	1	0	Good	1	1	0	1	2	1	0	0	0	1	1	1	2	0	0	1
40 - 49	Female	Married	Mount leb	Lebanese	University degree (Masters/PhD)	more than 10,000,000	Yes	1	more than 4	1	1	0	1	1	1	1	0	0		1	1	0	0	0	0	1	1	0	1	1	1	0	Good	0	1	1	1	4	1	1	1	1	1	1	1	1	0	0	1
40 - 49	Female	Married	Mount leb	Lebanese	University degree (Masters/PhD)	more than 10,000,000	Yes	2	less than 2 hours	2	0	1	1	1	1	1	1	0	1	1	1	0	0	0	0	0	1	0	0	0	1	1	Good	0	0	0	1	5	3	1	0	1	0	0	0	2	0	1	0
50 - 59	Female	Divorced	Beirut	Lebanese	University degree (Masters/PhD)	more than 10,000,000	Yes	1	between 2 - 4	2	0	0	0	1	1	1	1	0	0	1	1	0	0	1	1	0	1	1	1	1	1	1	Excellent	1	1	1	1	2	2	0	1	1	1	1	0	0	1	0	1
30 - 39	Male	Married	Mount leb	Lebanese	University degree (Bachelor's)	5,000,000 - 10,000,000	Yes	1	between 2 - 4	1	0	0	0	1	1	1	0	0		0	0	0	0	1	1	1	1	1	1	1	1	0	Excellent	1	1	1	1	3	3	1	1	1	1	1	1	1	1	1	1
30 - 39	Male	Single	Mount leb	Lebanese	University degree (Bachelor's)	more than 10,000,000	No	2	more than 4	3	1	1	1	1	1	1	1	0		1	1	0	0	1	0	0	1	1	1	1	1	1	Good	0	1	1	1	3	3	0	0	1	1	1	1	2	0	0	1
30 - 39	Male	Married	Mount leb	Lebanese	University degree (Bachelor's)	1,000,000 - 5,000,000	Yes	1	more than 4	2	0	0	0	1	1	1	0	0	0	0	0	0	0	1	1	1	1	1	1	1	1	1	Good	1	1	1	1	3	3	1	1	1	1	0	1	1	0	0	1
30 - 39	Female	Married	Beirut	Lebanese	University degree (Masters/PhD)	more than 10,000,000	No	2	between 2 - 4	2	1	1	1	1	1	1	1	0	0	1	1	0	0	1	1	0	1	0	1	1	1	0	Good	0	1	1	1	4	6	1	1	1	1	0	1	0	0	0	1
40 - 49	Female	Married	Beirut	Lebanese	University degree (Masters/PhD)	5,000,000 - 10,000,000	Yes	1	more than 4	1	1	1	1	1	0	0	0	0		0	0	0	0	0	0	0	1	0	0	1	1	0	Weak	1	0	0	0	4	6	0	0	0	1	1	1	2	0	0	0
30 - 39	Male	Single	Mount leb	Lebanese	University degree (Bachelor's)	more than 10,000,000	No	1	more than 4	2	1	1	0	1	1	1	0	0	0	0	0	0	0	1	0	0	1	1	1	1	1	1	Good	0	1	1	1	3	1	0	0	1	1	1	0	1	1	0	1
30 - 39	Female	Married	Mount leb	Lebanese	University degree (Masters/PhD)	more than 10,000,000	No	1	I don't experience	1	0	0	0	1	1	1	0	0		0	0	0	0	0	0	0	1	0	1	1	1	0	Weak	0	1	1	1	4	6	0	0	1	1	0	0	0	1	0	1
40 - 49	Female	Married	Mount leb	Lebanese	University degree (Masters/PhD)	more than 10,000,000	Yes	2	I don't experience		0	0	0	1	1	1	0	0		0	0	0	0	1	1	1	1	1	1	1	1	0	Good	1	1	1	1	3	3	1	1	1	1	1	1	1	1	0	1
30 - 39	Female	Married	Mount leb	Lebanese	University degree (Masters/PhD)	more than 10,000,000	No	1	I don't experience	1	1	0	1	1	1	1	0	0		1	1	1	1	1	1	0	1	0	1	1	1	1	Good	1	1	1	1	1	1	1	1	1	1	1	0	0	1	0	1
30 - 39	Male	Married	Beirut	Lebanese	University degree (Bachelor's)	more than 10,000,000	Yes	1	more than 4	3	0	1	1	1	1	1	1	0	0	1	1	0	1	0	0	0	1	1	1	1	1	1	Good	0	1	0	0	6	6	0	0	1	1	1	1	1	0	1	1
30 - 39	Female	Married	Mount leb	Lebanese	University degree (Masters/PhD)	more than 10,000,000	No	2	more than 4	2	0	0	0	0	0	0	0	0	0	1	1	0	0	0	0	0	1	0	1	1	0	0	Good	1	1	1	1	1	1	0	0	0	0	1	0	2	0	0	1
18 - 29	Male	Married	Beirut	Non Lebanese	University degree (Masters/PhD)	more than 10,000,000	Yes	1	more than 4	3	1	1	1	1	1	1	1	0		0	1	0	0	1	1	1	1	1	1	1	1	1	Good	1	1	1	1	4	4	1	0	1	1	1	1	1	1	0	0
30 - 39	Female	Married	Mount leb	Lebanese	University degree (Masters/PhD)	more than 10,000,000	Yes	1	I don't experience		0	1	0	1	0	0	0	0		0	0	0	0	1	0	0	1	0	1	1	1	1	Good	1	1	1	1	6	6	0	0	0	1	1	1	0	1	0	0
30 - 39	Female	Single	Beirut	Lebanese	University degree (Masters/PhD)	more than 10,000,000	No	2	less than 2 hours	3	0	0	0	1	1	1	0	0	0	1	1	1	1	1	1	1	1	1	1	1	1	1	Excellent	0	1	1	1	3	5	1	1	1	1	1	0	1	0	1	1
30 - 39	Female	Married	Beirut	Lebanese	University degree (Masters/PhD)	more than 10,000,000	Yes	1	more than 4	3	1	1	1	1	1	1	0	0	0	1	1	0	0	0	0	0	1	0	0	0	0	0	Good	0	1	1	1	6	6	0	0	1	1	0	1	0	0	0	1
18 - 29	Male	Single	Mount leb	Lebanese	University degree (Bachelor's)	more than 10,000,000	No	2	between 2 - 4	1	0	1	1	1	0	0	1	0		0	0	0	0	1	0	0	1	0	1	1	1	0	Good	0	0	1	1	3	3	1	1	1	1	1	1	1	0	0	1
30 - 39	Male	Single	Mount leb	Lebanese	University degree (Bachelor's)	5,000,000 - 10,000,000	Yes	1	more than 4	3	1	0	1	1	1	1	0	0		1	1	0	0	0	0	1	1	0	1	1	1	1	Weak	0	1	1	1	3	3	1	1	1	1	1	1	1	1	0	1
30 - 39	Male	Single	Mount leb	Lebanese	University degree (Bachelor's)	5,000,000 - 10,000,000	No	1	between 2 - 4	2	1	1	1	1	1	1	1	0		1	1	0	0	1	1	1	1	1	1	1	1	1	Good	1	1	1	1	5	5	1	1	1	1	1	1	0	1	0	1
30 - 39	Male	Married	Mount leb	Lebanese	University degree (Bachelor's)	1,000,000 - 5,000,000	Yes	1	between 2 - 4	2	1	1	1	0	0	0	0	0	0	1	1	1	0	0	0	0	1	0	1	1	1	1	Good	0	0	1	0	3	3	0	0	1	1	1	0	3	1	1	0
18 - 29	Male	Single	Mount leb	Lebanese	University degree (Masters/PhD)	more than 10,000,000	No	2	more than 4	3	0	0	1	1	1	0	0	0	0	0	1	1	0	0	0	0	1	0	1	1	0	1	Good	1	0	1	1	5	2	1	1	1	1	1	1	2	1	1	1
30 - 39	Female	Married	Mount leb	Lebanese	University degree (Bachelor's)	more than 10,000,000	No	2	more than 4	2	0	0	1	1	0	1	0	0	0	0	0	1	0	1	0	1	1	1	1	1	1	1	Good	1	1	1	1	2	2	0	0	1	1	0	0	2	0	0	0
18 - 29	Male	Single	Mount leb	Lebanese	University degree (Masters/PhD)	1,000,000 - 5,000,000	No	2	more than 4	3	1	1	1	1	1	1	1	1	1	1	1	0	0	1	1	1	1	1	1	1	1	1	Good	1	1	1	1	3	5	0	1	1	1	0	0	1	0	0	0
18 - 29	Male	Single	Mount leb	Lebanese	University degree (Bachelor's)	5,000,000 - 10,000,000	No	1	more than 4	2	0	1	1	1	1	1	0	0		1	1	0	0	1	1	1	1	1	1	1	1	1	Excellent	0	1	1	1	3	6	0	1	1	1	1	0	1	0	0	0
40 - 49	Female	Divorced	Mount leb	Lebanese	University degree (Masters/PhD)	more than 10,000,000	Yes	1	more than 4	3	0	0	1	1	1	1	0	0	0	1	1	1	1	0	0	0	0	0	1	1	1	1	Good	0	0	0	0	1	1	0	1	1	1	0	1	0	0	1	0
18 - 29	Male	Single	Mount leb	Lebanese	University degree (Bachelor's)	1,000,000 - 5,000,000	No	2	more than 4	2	0	1	1	1	0	0	1	0		0	0	0	0	0	0	0	1	0	1	1	0	1	Good	0	1	1	1	1	6	0	1	1	1	1	0	1	1	0	0
18 - 29	Male	Single	Mount leb	Lebanese	University degree (Bachelor's)	5,000,000 - 10,000,000	No	2	less than 2 hours	1	1	0	1	1	1	1	1	0	0	1	1	0	0	1	0	0	1	0	1	1	1	0	Good	1	1	1	1	5	4	0	1	1	1	1	1	1	0	0	0
18 - 29	Male	Single	Mount leb	Lebanese	University degree (Bachelor's)	1,000,000 - 5,000,000	No	1	more than 4	2	1	0	0	1	1	1	0	0		1	1	0	0	0	0	0	1	0	1	1	1	1	Good	1	1	1	1	1	1	0	1	1	1	0	1	2	0	1	1
18 - 29	Male	Single	Mount leb	Lebanese	University degree (Bachelor's)	1,000,000 - 5,000,000	No	1	more than 4	3	1	0	1	1	1	1	1	0	0	0	1	0	0	1	0	0	1	0	1	1	1	1	Good	0	1	1	1	1	1	0	0	1	1	1	0	1	0	1	1
18 - 29	Male	Single	Mount leb	Lebanese	University degree (Bachelor's)	1,000,000 - 5,000,000	No	1	more than 4	2	0	0	1	1	1	1	1	0		1	1	0	0	1	0	0	1	1	1	1	1	1	Good	1	1	1	1	4	1	1	0	0	1	1	0	1	1	0	0
40 - 49	Female	Married	Mount leb	Lebanese	University degree (Masters/PhD)	more than 10,000,000	Yes	2	more than 4	2	1	1	1	1	1	1	0	0		1	1	0	0	0	0	0	1	0	1	1	1	1	Good	0	1	1	1	2	6	0	1	0	1	1	1	1	0	0	1
30 - 39	Female	Single	Mount leb	Lebanese	University degree (Bachelor's)	more than 10,000,000	No	2	more than 4	3	0	0	1	1	1	1	1	0	0	1	1	0	0	0	0	0	1	0	1	1	1	1	Good	1	1	1	1	5	5	0	1	1	1	1	0	0	1	0	1
18 - 29	Female	Single	Mount leb	Non Lebanese	University degree (Bachelor's)	5,000,000 - 10,000,000	No	1	I don't experience	1	1	1	1	1	1	1	1	0	0	1	1	0	1	0	0	0	1	0	1	1	1	1	Good	0	1	1	1	2	2	1	1	1	1	0	0	2	0	0	0
18 - 29	Male	Single	Mount leb	Lebanese	University degree (Masters/PhD)	more than 10,000,000	No	2	less than 2 hours	1	0	0	0	1	1	1	0	0	0	1	1	0	0	1	0	0	1	0	1	1	1	1	Good	0	1	1	1	3	1	1	0	1	1	1	0	0	1	0	0
18 - 29	Male	Single	Mount leb	Lebanese	University degree (Bachelor's)	Less than 1,000,000	No	1	more than 4	3	1	1	1	1	1	1	1	0		0	1	1	1	0	0	0	1	0	1	1	1	0	Good	1	1	0	0	5	6	0	0	0	1	1	0	2	0	0	0
30 - 39	Male	Married	Beirut	Lebanese	University degree (Masters/PhD)	more than 10,000,000	No	1	more than 4	2	1	1	1	1	1	1	0	0	0	0	0	0	0	1	0	0	1	1	1	1	0	1	Good	1	1	1	1	3	6	0	1	1	1	0	1	0	1	0	1
18 - 29	Male	Single	Mount leb	Lebanese	University degree (Bachelor's)	5,000,000 - 10,000,000	No	1	between 2 - 4	2	0	0	0	1	0	0	0	0	0	1	1	1	0	0	0	0	1	1	1	1	1	0	Weak	0	1	1	1	6	6	0	1	1	1	1	1	1	1	0	0
18 - 29	Male	Single	Mount leb	Lebanese	University degree (Masters/PhD)	1,000,000 - 5,000,000	No	1	more than 4	2	1	0	0	1	1	1	0	0	0	1	1	0	1	1	1	1	1	1	1	1	1	1	Good	0	1	1	1	6	6	1	0	1	1	1	1	2	0	1	1
18 - 29	Male	Single	Mount leb	Lebanese	University degree (Bachelor's)	1,000,000 - 5,000,000	No	1	more than 4	2	1	1	1	1	0	0	0	0		0	0	0	0	0	0	0	1	0	1	1	1	1	Good	0	0	1	1	6	6	0	0	1	1	0	0	0	0	1	0
18 - 29	Male	Single	Mount leb	Lebanese	University degree (Bachelor's)	5,000,000 - 10,000,000	No	1	more than 4	2	1	1	1	1	1	1	0	0		1	1	0	0	1	1	1	1	1	1	1	1	1	Good	1	1	1	1	5	3	1	1	1	1	1	1	1	1	1	1
18 - 29	Male	Single	Mount leb	Lebanese	University degree (Masters/PhD)	1,000,000 - 5,000,000	No	1	less than 2 hours	1	1	1	1	1	0	0	1	0		1	1	0	0	0	0	0	1	0	1	1	1	1	Good	0	0	1	1	1	1	0	0	0	1	1	0	0	1	0	0
18 - 29	Male	Single	Mount leb	Lebanese	University degree (Bachelor's)	5,000,000 - 10,000,000	No	1	more than 4	3	1	1	1	1	0	0	1	1	1	1	1	0	0	0	0	0	1	0	1	1	1	0	Good	0	1	0	0	6	6	0	1	0	1	1	1	1	1	1	1
18 - 29	Male	Single	Bekaa	Lebanese	University degree (Bachelor's)	5,000,000 - 10,000,000	Yes	1	between 2 - 4	2	1	1	0	1	1	1	0	0	0	0	0	1	0	0	0	0	0	0	1	1	1	1	Good	0	0	0	0	1	1	1	0	0	0	1	0	0	1	0	0
18 - 29	Male	Single	Bekaa	Lebanese	University degree (Bachelor's)	more than 10,000,000	No	1	more than 4	2	1	1	1	1	0	1	0	0	0	0	1	1	1	1	0	0	1	1	1	0	0	0	Weak	0	1	1	1	5	5	1	1	1	1	0	1	1	1	0	0
18 - 29	Male	Married	Mount leb	Lebanese	University degree (Bachelor's)	5,000,000 - 10,000,000	Yes	1	more than 4	3	1	1	1	1	1	1	1	0	0	1	1	1	1	0	0	0	1	0	1	1	1	0	Good	0	1	1	1	3	3	0	1	0	1	1	0	0	1	0	1
18 - 29	Male	Single	Mount leb	Lebanese	University degree (Bachelor's)	5,000,000 - 10,000,000	No	1	between 2 - 4	1	0	0	0	1	1	1	0	0		0	0	0	0	1	1	1	1	1	1	1	1	1	Excellent	0	1	1	1	1	1	1	0	1	1	1	0	1	1	0	0
40 - 49	Male	Married	Mount leb	Lebanese	University degree (Masters/PhD)	more than 10,000,000	Yes	1	less than 2 hours	1	0	0	0	1	1	1	0	0		1	1	0	0	1	0	0	1	1	1	1	1	0	Good	0	1	1	1	3	3	1	0	1	1	1	0	0	1	0	1
18 - 29	Male	Single	Mount leb	Lebanese	University degree (Masters/PhD)	Less than 1,000,000	No	2	more than 4	2	1	1	1	1	1	1	0	0	0	1	1	0	0	0	0	0	1	0	1	1	1	0	Good	0	1	1	1	1	6	0	1	1	1	1	0	2	1	0	1
50 - 59	Male	Married	Mount leb	Lebanese	University degree (Bachelor's)	5,000,000 - 10,000,000	Yes	1	between 2 - 4	1	0	1	1	1	1	1	0	0	0	0	0	0	0	0	0	0	1	1	1	1	1	1	Good	0	0	0	0	3	3	1	1	1	1	1	0	1	0	1	0
60 and more	Male	Married	Beirut	Lebanese	University degree (Bachelor's)	more than 10,000,000	Yes	1	I don't experience		1	1	1	1	1	1	0	0		0	0	0	0	0	0	0	1	0	1	1	1	1	Good	0	1	1	1	3	3	1	0	0	0	0	1	0	1	0	1
30 - 39	Male	Single	Mount leb	Lebanese	University degree (Bachelor's)	5,000,000 - 10,000,000	Yes	2	between 2 - 4	1	1	0	0	1	1	1	0	0		1	1	0	0	0	0	0	1	0	1	1	1	1	Good	1	1	1	1	1	1	0	0	1	1	1	1	1	1	0	1
30 - 39	Female	Married	Mount leb	Lebanese	University degree (Masters/PhD)	more than 10,000,000	No	2	more than 4	3	0	1	1	1	1	1	1	0		1	1	0	0	1	0	1	1	1	1	1	1	1	Good	1	1	1	1	4	4	1	1	1	1	0	1	0	1	0	0
30 - 39	Male	Divorced	Beirut	Lebanese	University degree (Masters/PhD)	5,000,000 - 10,000,000	Yes	1	more than 4	2	1	0	0	1	1	1	0	0		0	0	0	0	0	0	0	1	0	1	0	0	1	Good	0	0	0	1	3	6	0	0	0	1	0	0	0	0	1	1
30 - 39	Male	Married	Beirut	Lebanese	University degree (Bachelor's)	5,000,000 - 10,000,000	Yes	1	more than 4	3	1	1	1	1	0	0	0	0	0	1	1	0	0	0	0	0	1	0	1	1	0	1	Good	1	1	0	1	1	1	0	0	0	1	1	0	0	1	0	0
18 - 29	Male	Single	Mount leb	Lebanese	University degree (Masters/PhD)	1,000,000 - 5,000,000	No	2	more than 4	3	0	1	1	1	1	1	1	0	0	1	1	0	0	1	1	1	1	1	1	1	1	0	Good	1	1	0	1	1	3	1	1	1	1	1	1	2	1	0	0
30 - 39	Female	Married	Mount leb	Lebanese	University degree (Masters/PhD)	more than 10,000,000	Yes	1	more than 4	2	1	1	1	1	1	1	1	1	1	1	1	0	0	1	0	1	1	1	1	1	1	1	Good	1	0	1	1	3	3	1	1	1	1	1	0	0	1	1	1
30 - 39	Male	Married	Mount leb	Lebanese	University degree (Masters/PhD)	more than 10,000,000	Yes	1	more than 4	2	0	1	1	1	1	1	0	0	0	1	1	0	1	0	0	0	1	1	1	1	1	1	Good	0	0	1	1	5	6	0	1	0	1	0	0	2	1	0	1
30 - 39	Female	Married	Mount leb	Lebanese	University degree (Masters/PhD)	more than 10,000,000	No	2	more than 4	1	1	1	1	1	1	1	1	0		1	1	0	1	0	0	1	1	0	1	1	1	1	Good	1	0	1	1	1	1	0	0	0	1	1	0	0	0	0	0
50 - 59	Male	Married	Beirut	Lebanese	University degree (Masters/PhD)	more than 10,000,000	Yes	1	between 2 - 4	2	0	0	1	1	1	1	0	0	0	0	0	0	0	0	0	0	1	0	1	0	1	1	Good	1	0	0	0	4	1	0	0	1	1	1	1	0	0	1	1
30 - 39	Male	Married	Mount leb	Lebanese	University degree (Bachelor's)	more than 10,000,000	Yes	1	I don't experience	1	1	1	1	1	0	1	1	1	1	1	1	0	1	1	0	1	1	0	1	1	1	1	Good	1	1	1	1	4	1	0	0	1	1	1	1	0	0	1	1
40 - 49	Male	Married	Mount leb	Lebanese	University degree (Masters/PhD)	more than 10,000,000	Yes	1	more than 4	1	1	0	0	1	1	1	0	0		1	1	0	0	0	0	0	1	1	1	1	1	1	Weak	0	1	1	1	3	1	1	1	1	1	1	1	2	0	0	0
60 and more	Female	Married	Mount leb	Lebanese	University degree (Masters/PhD)	more than 10,000,000	No	2	I don't experience	1	0	0	1	1	1	1	0	0		0	0	0	0	0	0	0	1	0	1	1	1	0	Good	0	0	1	1	3	6	0	1	1	1	1	1	1	0	0	1
50 - 59	Male	Married	Beirut	Lebanese	University degree (Masters/PhD)	more than 10,000,000	No	1	more than 4	3	0	1	1	1	1	1	0	0		1	1	0	0	1	0	0	1	1	1	1	1	1	Good	0	1	1	1	4	1	0	0	1	1	1	0	0	0	1	0
18 - 29	Female	Single	Beirut	Lebanese	University degree (Bachelor's)	more than 10,000,000	No	2	more than 4	3	1	0	1	1	1	1	0	0		0	0	1	1	0	0	0	1	0	1	1	1	1	Weak	0	0	0	1	1	1	0	0	1	1	1	0	0	0	0	0
18 - 29	Male	Married	North	Non Lebanese	University degree (Bachelor's)	more than 10,000,000	Yes	1	more than 4	2	1	0	1	1	1	1	0	0		1	1	0	0	0	0	0	0	0	1	1	1	0	Good	0	1	1	1	5	5	0	0	1	1	1	0	2	1	0	0
18 - 29	Male	Single	Mount leb	Lebanese	University degree (Masters/PhD)	more than 10,000,000	No	2	more than 4	2	0	1	1	1	1	1	0	0		1	1	0	0	1	0	0	1	1	1	1	1	1	Good	1	1	1	1	1	1	1	1	1	1	0	0	0	1	1	1
18 - 29	Male	Single	Mount leb	Non Lebanese	University degree (Bachelor's)	1,000,000 - 5,000,000	No	2	more than 4	2	1	1	1	1	0	0	0	0	0	0	0	0	0	0	0	0	0	0	1	1	1	1	Weak	0	0	1	0	5	6	0	0	1	1	1	0	0	0	0	0
18 - 29	Male	Single	Mount leb	Lebanese	University degree (Bachelor's)	1,000,000 - 5,000,000	No	2	between 2 - 4	2	1	1	1	1	0	0	1	0		0	1	0	0	0	0	0	0	0	1	1	1	1	Good	1	0	0	0	1	1	0	1	0	0	1	0	0	1	0	1
30 - 39	Male	Married	Mount leb	Lebanese	University degree (Bachelor's)	more than 10,000,000	No	2	more than 4	3	0	1	1	1	1	1	1	1	1	1	1	0	0	0	0	0	1	0	1	1	1	0	Good	1	1	1	1	3	1	1	0	0	1	1	1	0	1	0	1
30 - 39	Female	Married	South	Non Lebanese	University degree (Bachelor's)	more than 10,000,000	Yes	1	more than 4	2	1	1	1	1	1	1	0	0	0	0	0	0	1	0	0	1	0	0	1	1	1	1	Good	1	1	0	1	4	3	1	1	0	1	0	0	0	0	0	1
30 - 39	Female	Married	Mount leb	Lebanese	University degree (Bachelor's)	more than 10,000,000	No	1	I don't experience		0	0	0	1	1	1	1	0		1	1	0	1	0	0	0	1	0	1	1	1	1	Good	0	1	1	1	4	6	0	0	1	1	1	0	2	0	0	0
60 and more	Male	Married	Beirut	Lebanese	High school	5,000,000 - 10,000,000	Yes	1	more than 4	2	1	1	1	1	1	1	0	0		1	1	0	1	0	0	0	1	1	1	1	1	1	Good	1	1	1	1	3	2	1	0	1	1	1	1	0	0	1	1
30 - 39	Female	Single	Mount leb	Lebanese	University degree (Bachelor's)	more than 10,000,000	Yes	1	more than 4	2	0	1	0	1	1	1	1	1	1	1	1	0	0	1	0	0	1	1	1	1	1	0	Good	1	1	1	1	3	3	1	1	1	1	1	1	0	1	0	1
40 - 49	Female	Married	Mount leb	Lebanese	University degree (Masters/PhD)	more than 10,000,000	No	1	more than 4	3	0	0	0	1	1	1	0	0	0	0	0	0	0	1	1	1	1	1	1	1	1	0	Excellent	0	0	1	1	3	3	1	1	0	0	1	0	1	0	1	0
18 - 29	Female	Single	Mount leb	Lebanese	High school	5,000,000 - 10,000,000	No	2	more than 4	3	0	0	0	1	1	0	0	0	0	0	0	0	0	0	0	0	1	0	1	1	1	0	Good	1	1	0	1	3	3	0	0	1	0	1	0	0	0	1	0
18 - 29	Male	Single	Mount leb	Lebanese	University degree (Masters/PhD)	5,000,000 - 10,000,000	Yes	2	more than 4	3	0	0	1	1	1	1	1	0	0	1	1	0	0	1	1	1	1	1	1	1	1	0	Good	1	1	1	1	1	1	0	1	1	1	1	0	1	1	0	0
40 - 49	Male	Divorced	Beirut	Lebanese	University degree (Masters/PhD)	more than 10,000,000	Yes	1	more than 4	2	0	0	0	1	1	1	0	0	0	1	1	0	0	1	0	1	1	0	1	1	1	1	Good	0	1	1	1	5	5	0	0	1	1	0	0	0	1	0	1
18 - 29	Female	Single	North	Lebanese	University degree (Bachelor's)	more than 10,000,000	Yes	1	I don't experience		1	0	0	1	1	1	1	0		1	1	0	1	0	0	1	1	0	1	1	1	1	Good	0	0	1	1	1	6	0	1	1	1	1	0	0	1	0	0
30 - 39	Female	Married	Mount leb	Lebanese	University degree (Bachelor's)	more than 10,000,000	No	1	more than 4	2	0	0	0	1	1	1	0	0	0	1	1	0	0	0	0	0	1	0	1	1	1	1	Good	1	0	0	1	2	2	0	1	1	1	1	0	0	1	0	0
40 - 49	Male	Single	Mount leb	Lebanese	University degree (Bachelor's)	5,000,000 - 10,000,000	Yes	1	more than 4	2	1	1	1	1	0	1	0	0		1	1	1	1	0	0	0	1	0	1	1	1	1	Good	1	1	1	1	4	2	1	0	0	1	1	0	1	0	0	1
30 - 39	Female	Single	Beirut	Lebanese	University degree (Masters/PhD)	more than 10,000,000	No	2	more than 4	1	1	0	1	1	0	0	0	0	0	1	1	1	0	1	0	1	1	0	1	1	1	0	Good	0	1	1	1	2	5	0	0	0	0	1	1	0	1	0	0
50 - 59	Male	Married	Mount leb	Lebanese	University degree (Bachelor's)	5,000,000 - 10,000,000	Yes	1	more than 4	3	0	1	1	1	0	1	0	0		1	1	0	0	0	0	0	1	0	1	1	1	0	Excellent	0	1	1	1	3	5	0	1	1	1	1	0	0	1	0	1
18 - 29	Male	Married	Mount leb	Lebanese	University degree (Bachelor's)	5,000,000 - 10,000,000	Yes	1	more than 4	2	0	1	1	1	1	1	0	0	0	0	1	0	0	1	1	1	1	1	1	1	1	1	Excellent	1	1	1	1	3	5	1	1	1	1	1	1	1	1	1	1
18 - 29	Male	Single	Mount leb	Lebanese	University degree (Masters/PhD)	more than 10,000,000	No	2	less than 2 hours	1	1	1	1	1	1	1	1	0	0	1	1	0	0	1	1	1	1	1	1	1	1	1	Good	0	1	1	1	4	6	0	1	1	1	1	0	0	1	1	0
18 - 29	Male	Single	Mount leb	Lebanese	High school	1,000,000 - 5,000,000	No	1	more than 4	2	1	1	1	1	0	1	0	0	0	0	0	0	0	0	0	0	1	0	1	1	1	1	Weak	0	0	0	1	2	2	0	0	0	1	1	0	0	0	1	1
18 - 29	Male	Single	Beirut	Lebanese	University degree (Bachelor's)	more than 10,000,000	No	1	more than 4	3	1	1	1	1	1	1	1	1	1	1	1	1	1	1	1	1	1	1	1	1	1	0	Excellent	0	1	1	1	5	5	1	0	1	1	1	1	1	1	0	1
18 - 29	Male	Single	Mount leb	Lebanese	University degree (Bachelor's)	Less than 1,000,000	No	1	more than 4	3	1	1	1	1	1	1	1	0		0	0	0	0	1	1	1	1	1	1	1	1	1	Good	1	1	1	1	3	5	1	1	1	1	1	0	1	1	0	1
18 - 29	Male	Single	Beirut	Lebanese	University degree (Bachelor's)	more than 10,000,000	No	2	more than 4	2	1	1	1	1	0	0	1	0		1	1	0	1	0	0	0	1	1	1	1	1	1	Weak	1	1	0	0	2	2	0	0	1	1	1	0	1	0	0	0
30 - 39	Male	Single	Mount leb	Lebanese	University degree (Bachelor's)	1,000,000 - 5,000,000	No	2	more than 4	2	1	0	0	1	1	1	0	0	0	0	0	0	0	1	1	0	1	1	1	1	1	1	Good	0	1	1	1	3	3	0	0	1	1	1	0	1	1	1	1
18 - 29	Male	Single	Beirut	Lebanese	University degree (Bachelor's)	5,000,000 - 10,000,000	No	1	between 2 - 4	1	0	1	1	1	1	1	1	0	0	1	1	1	0	1	1	1	1	1	1	1	1	0	Excellent	1	1	1	1	4	5	1	1	1	1	1	0	1	1	0	0
18 - 29	Male	Married	Mount leb	Lebanese	University degree (Bachelor's)	more than 10,000,000	No	1	more than 4	3	1	1	1	1	1	1	1	0	0	1	1	0	0	1	0	0	1	0	1	1	1	1	Good	0	1	1	1	1	1	1	1	1	1	1	1	2	1	0	0
18 - 29	Male	Single	Mount leb	Lebanese	University degree (Bachelor's)	1,000,000 - 5,000,000	No	1	more than 4	3	1	1	1	1	1	1	1	0	0	1	1	1	1	0	0	0	1	0	1	1	1	0	Weak	1	1	0	0	2	2	0	1	1	1	0	0	2	1	1	1
18 - 29	Male	Single	Mount leb	Lebanese	High school	1,000,000 - 5,000,000	No	1	between 2 - 4	2	0	0	1	1	1	1	1	0		0	1	1	1	0	0	0	0	0	1	1	1	0	Weak	0	0	1	0	1	1	0	0	1	1	0	1	2	1	0	0
18 - 29	Male	Single	Beirut	Non Lebanese	High school	more than 10,000,000	No	1	I don't experience	1	1	1	1	1	1	1	1	1	1	1	1	1	1	1	1	0	1	1	1	1	1	1	Good	0	1	1	1	5	5	0	0	1	1	1	0	1	1	0	0
18 - 29	Male	Single	Beirut	Lebanese	University degree (Bachelor's)	5,000,000 - 10,000,000	No	2	more than 4	2	0	1	1	1	1	1	0	0		1	1	0	0	0	0	0	1	0	1	1	1	0	Good	1	0	0	0	1	1	1	1	1	1	1	0	1	1	0	1
18 - 29	Male	Single	North	Lebanese	University degree (Bachelor's)	1,000,000 - 5,000,000	No	1	more than 4	2	1	0	1	1	1	1	1	0	0	1	1	0	1	1	0	1	1	1	1	1	1	1	Good	1	1	1	1	3	5	0	1	1	1	1	0	2	1	1	1
18 - 29	Male	Single	Beirut	Lebanese	University degree (Bachelor's)	1,000,000 - 5,000,000	No	2	more than 4	2	1	1	1	0	0	0	1	0	0	1	1	0	0	1	0	0	1	0	1	1	1	1	Weak	1	1	1	1	4	2	0	0	1	1	1	0	0	1	0	0
18 - 29	Female	Single	Mount leb	Lebanese	High school	1,000,000 - 5,000,000	No	1	more than 4	2	1	1	0	1	1	1	0	0		1	1	0	0	1	0	0	1	0	1	1	1	1	Good	1	1	1	1	5	5	0	0	1	1	1	1	2	1	0	1
30 - 39	Male	Married	Mount leb	Lebanese	University degree (Bachelor's)	more than 10,000,000	Yes	1	more than 4	3	1	1	1	1	1	1	0	0		1	1	0	0	1	1	1	1	1	1	1	1	0	Excellent	0	1	1	1	3	6	1	1	1	1	0	1	1	0	1	1
18 - 29	Male	Single	Beirut	Lebanese	University degree (Bachelor's)	5,000,000 - 10,000,000	No	1	between 2 - 4	1	0	0	0	1	1	1	1	0		1	1	0	1	0	0	0	1	0	1	1	1	1	Good	0	1	1	1	4	1	1	0	0	0	1	0	2	0	0	0
30 - 39	Female	Single	Mount leb	Lebanese	University degree (Masters/PhD)	5,000,000 - 10,000,000	No	2	between 2 - 4	1	0	0	0	1	1	1	0	0	0	1	1	0	0	0	0	0	1	1	1	1	1	1	Good	0	1	1	1	2	2	0	1	1	1	0	1	1	0	0	1
18 - 29	Male	Single	Beirut	Lebanese	University degree (Masters/PhD)	more than 10,000,000	No	2	between 2 - 4	2	0	1	1	1	1	1	1	0	0	1	1	0	0	1	1	1	1	1	1	1	1	1	Good	1	1	1	1	3	5	1	1	0	1	1	0	1	1	0	0
18 - 29	Female	Single	Bekaa	Lebanese	University degree (Masters/PhD)	Less than 1,000,000	Yes	1	more than 4	3	1	1	1	0	0	0	1	1	1	1	1	1	1	0	0	0	1	0	0	0	1	1	Weak	0	1	1	1	5	5	1	0	1	1	0	0	1	1	0	1
40 - 49	Male	Single	Bekaa	Lebanese	University degree (Bachelor's)	Less than 1,000,000	Yes	1	more than 4	3	1	1	1	1	1	1	1	0	1	0	1	1	0	1	1	0	1	1	1	1	1	1	Good	0	0	0	1	4	5	0	1	0	0	0	0	0	1	0	1
30 - 39	Male	Single	Mount leb	Lebanese	University degree (Bachelor's)	more than 10,000,000	Yes	1	more than 4	3	1	1	1	1	1	0	1	0		1	1	1	0	0	0	0	1	0	1	1	1	1	Good	0	1	0	0	5	6	0	1	1	1	0	0	0	0	0	0
40 - 49	Male	Married	Bekaa	Lebanese	University degree (Masters/PhD)	5,000,000 - 10,000,000	Yes	1	more than 4	3	1	1	1	1	1	1	0	0	0	0	0	0	0	1	1	1	1	1	1	1	1	1	Excellent	1	1	1	1	5	6	0	1	1	1	1	1	1	1	1	1
50 - 59	Male	Married	Beirut	Lebanese	University degree (Masters/PhD)	more than 10,000,000	Yes	1	less than 2 hours	1	0	1	1	1	1	1	0	0		1	1	0	0	0	0	0	1	1	1	1	1	1	Good	1	1	0	0	6	6	0	0	0	1	0	0	0	0	0	1
18 - 29	Male	Single	North	Lebanese	University degree (Masters/PhD)	5,000,000 - 10,000,000	No	2	more than 4	1	0	1	0	1	1	1	1	0		0	1	0	0	1	1	1	1	1	1	1	1	1	Excellent	0	1	1	1	3	5	1	1	1	1	1	1	1	1	1	1
18 - 29	Male	Single	Mount leb	Lebanese	High school	1,000,000 - 5,000,000	No	1	more than 4	2	1	1	1	1	1	1	0	0	0	1	1	0	0	1	1	1	1	1	1	1	1	0	Good	1	1	1	1	3	5	0	1	1	1	0	0	0	0	0	0
30 - 39	Male	Married	Mount leb	Lebanese	University degree (Masters/PhD)	more than 10,000,000	Yes	1	I don't experience	1	0	1	1	1	0	0	0	0		0	0	0	0	1	0	0	1	1	1	1	1	1	Good	1	1	1	1	3	3	1	1	1	1	1	0	0	1	0	0
50 - 59	Male	Married	Beirut	Lebanese	Technical school	1,000,000 - 5,000,000	Yes	1	more than 4	3	1	1	1	1	1	1	1	0	0	0	1	0	0	1	0	0	1	1	1	1	1	1	Good	0	1	1	1	3	6	1	0	0	0	1	1	2	0	0	1
18 - 29	Male	Single	Mount leb	Lebanese	Technical school	1,000,000 - 5,000,000	No	2	more than 4	2	1	1	1	1	0	0	1	0	0	0	1	1	1	0	0	0	1	0	1	1	1	1	Good	0	1	0	0	5	5	0	0	1	1	0	0	2	0	1	1
18 - 29	Male	Single	Beirut	Lebanese	University degree (Masters/PhD)	more than 10,000,000	No	2	more than 4	2	0	1	0	1	1	1	1	0		1	1	0	0	1	0	0	1	1	1	1	1	1	Good	0	1	1	1	2	2	0	0	1	1	1	0	1	0	0	0
18 - 29	Male	Single	Bekaa	Non Lebanese	University degree (Bachelor's)	1,000,000 - 5,000,000	Yes	1	more than 4	3	0	0	0	1	1	1	0	0		1	1	0	1	1	1	1	1	1	1	1	1	0	Excellent	1	1	1	1	3	3	1	1	1	1	0	0	1	0	0	0
40 - 49	Male	Married	Mount leb	Lebanese	Middle school	1,000,000 - 5,000,000	No	1	more than 4	3	1	1	1	1	0	0	0	0	0	1	1	0	0	0	0	0	1	0	1	1	1	0	Good	0	1	1	1	1	1	0	0	1	1	0	0	0	0	0	1
40 - 49	Male	Married	Mount leb	Lebanese	University degree (Masters/PhD)	1,000,000 - 5,000,000	No	1	more than 4	3	1	1	1	1	1	1	1	0	0	0	1	0	0	0	0	0	1	0	1	1	1	0	Weak	0	0	1	1	6	6	1	0	1	1	1	0	2	0	0	0
18 - 29	Male	Single	Mount leb	Lebanese	University degree (Bachelor's)	more than 10,000,000	No	1	between 2 - 4	2	1	1	1	1	0	1	0	0	0	1	1	1	1	0	0	0	1	0	1	1	1	0	Good	0	1	1	1	4	1	0	0	1	1	1	0	0	1	1	1
60 and more	Male	Married	Beirut	Lebanese	University degree (Bachelor's)	5,000,000 - 10,000,000	Yes	1	I don't experience	1	0	0	0	1	1	1	0	0		0	0	0	0	1	0	1	1	1	1	1	1	1	Excellent	1	1	1	1	3	6	1	0	1	1	0	1	0	0	0	1
18 - 29	Male	Single	Beirut	Lebanese	University degree (Bachelor's)	more than 10,000,000	No	1	more than 4	2	0	1	1	1	1	1	1	0		1	1	0	0	0	0	0	1	0	1	1	1	1	Good	1	1	1	1	4	5	1	1	1	1	0	1	1	1	1	1
18 - 29	Male	Single	South	Lebanese	University degree (Bachelor's)	5,000,000 - 10,000,000	No	1	more than 4	3	1	1	1	1	0	0	1	0		1	1	0	0	1	0	1	1	0	1	1	1	1	Good	1	1	1	1	1	1	0	1	0	1	0	0	0	0	1	1
30 - 39	Male	Married	Mount leb	Lebanese	High school	5,000,000 - 10,000,000	Yes	1	more than 4	2	1	1	1	1	1	1	0	0		1	1	0	0	0	0	0	1	0	1	1	1	1	Good	0	1	1	1	3	3	0	0	1	0	1	0	0	1	0	0
18 - 29	Female	Single	Mount leb	Lebanese	University degree (Bachelor's)	more than 10,000,000	No	2	between 2 - 4	2	1	1	0	1	1	1	1	0		1	1	1	0	1	1	1	1	1	1	1	1	1	Excellent	1	1	1	1	3	3	1	1	1	1	0	0	2	1	0	1
60 and more	Female	Married	Mount leb	Lebanese	University degree (Bachelor's)	more than 10,000,000	No	2	less than 2 hours	1	0	0	0	1	0	0	0	0	0	0	0	1	0	0	0	0	1	0	1	1	1	1	Good	1	1	1	1	6	6	0	0	0	0	1	0	1	0	1	0
18 - 29	Male	Single	Mount leb	Lebanese	University degree (Bachelor's)	1,000,000 - 5,000,000	No	1	between 2 - 4	1	0	0	0	1	0	0	0	0		1	1	0	0	0	0	0	1	0	1	1	1	1	Good	0	1	1	1	3	3	0	0	1	1	1	0	0	0	1	0
18 - 29	Male	Single	Mount leb	Lebanese	University degree (Bachelor's)	5,000,000 - 10,000,000	No	1	more than 4	2	0	0	1	1	1	1	0	0		1	1	0	0	1	1	1	1	1	1	1	1	1	Excellent	1	1	1	1	3	3	1	1	1	1	0	1	0	1	0	0
18 - 29	Male	Single	Mount leb	Lebanese	University degree (Bachelor's)	more than 10,000,000	No	1	more than 4	3	1	1	1	1	1	1	1	0		1	1	1	0	1	1	1	1	1	1	1	1	1	Excellent	1	1	1	1	3	5	1	1	1	1	1	1	1	1	0	1
30 - 39	Male	Married	Mount leb	Lebanese	University degree (Masters/PhD)	more than 10,000,000	No	1	more than 4	3	0	1	1	1	1	1	0	0	0	1	1	0	0	1	0	1	1	0	0	0	0	1	Good	0	1	1	1	3	3	0	0	1	1	1	1	2	0	0	0
60 and more	Male	Single	Beirut	Lebanese	High school	5,000,000 - 10,000,000	Yes	1	more than 4	3	1	1	1	1	1	0	0	0	0	0	0	0	0	0	0	0	1	0	1	1	1	1	Good	0	0	1	1	3	3	1	1	0	1	1	1	0	0	1	0
30 - 39	Male	Single	Beirut	Lebanese	University degree (Masters/PhD)	more than 10,000,000	No	2	between 2 - 4	1	0	1	1	1	1	1	0	0	0	1	1	0	0	1	0	0	1	1	1	1	1	1	Good	0	1	1	1	1	6	0	0	0	1	1	1	0	1	1	0
30 - 39	Male	Single	Beirut	Lebanese	University degree (Masters/PhD)	more than 10,000,000	Yes	1	more than 4	3	0	1	1	1	1	1	1	0		1	1	0	1	0	0	0	1	0	1	1	1	1	Good	1	1	1	1	3	6	0	1	1	1	1	1	0	0	1	0
30 - 39	Female	Single	Beirut	Lebanese	University degree (Masters/PhD)	1,000,000 - 5,000,000	Yes	1	more than 4	2	1	1	1	1	1	1	1	0	0	1	1	1	1	0	0	0	1	1	1	0	1	1	Excellent	1	1	1	1	3	5	1	1	1	1	1	0	0	1	1	1
18 - 29	Male	Single	Mount leb	Lebanese	University degree (Bachelor's)	5,000,000 - 10,000,000	No	1	more than 4	2	0	0	1	1	1	1	1	1	0	1	1	0	1	1	1	1	1	1	1	1	1	1	Good	1	1	1	1	3	6	0	0	0	1	1	0	3	1	1	1
18 - 29	Male	Married	Beirut	Lebanese	University degree (Bachelor's)	more than 10,000,000	Yes	1	more than 4	3	1	1	1	1	0	1	1	1	1	1	1	0	1	0	0	0	1	0	1	1	1	1	Good	1	1	0	0	3	6	1	0	0	0	1	0	2	1	1	1
60 and more	Male	Single	Mount leb	Lebanese	University degree (Bachelor's)	5,000,000 - 10,000,000	No	2	more than 4	3	1	1	1	1	0	0	1	0		1	1	1	1	0	0	0	1	0	1	1	1	0	Good	0	0	1	1	6	6	0	0	0	1	1	1	0	0	0	0
18 - 29	Female	Single	South	Lebanese	University degree (Masters/PhD)	more than 10,000,000	No	1	between 2 - 4	1	0	0	0	1	1	1	0	0	0	1	1	0	1	1	0	1	1	1	1	0	1	1	Good	0	0	1	1	4	3	0	1	1	1	1	0	2	1	0	1
30 - 39	Male	Married	Beirut	Lebanese	University degree (Bachelor's)	more than 10,000,000	Yes	1	more than 4	1	0	1	0	1	0	0	1	0	0	1	1	0	0	0	0	0	1	0	1	1	1	1	Good	0	1	1	1	6	6	0	0	1	1	0	0	0	0	0	0
40 - 49	Male	Single	Mount leb	Lebanese	University degree (Bachelor's)	5,000,000 - 10,000,000	Yes	1	between 2 - 4	2	0	1	1	1	1	1	1	0		1	1	0	0	0	0	0	1	0	1	1	1	0	Good	1	1	1	1	3	5	1	0	1	1	1	1	1	0	1	1
18 - 29	Female	Single	Mount leb	Lebanese	University degree (Masters/PhD)	more than 10,000,000	Yes	1	more than 4	1	1	1	1	1	0	0	1	0		0	1	1	1	0	0	0	1	0	1	1	0	1	Good	0	1	1	0	3	3	1	0	1	1	1	0	1	1	0	0
18 - 29	Male	Single	Beirut	Lebanese	University degree (Masters/PhD)	more than 10,000,000	No	2	between 2 - 4	2	0	1	1	1	1	0	1	0		1	1	1	1	0	0	0	1	0	1	1	1	0	Weak	0	1	0	0	4	4	0	0	1	1	1	0	0	1	1	1
18 - 29	Male	Single	Beirut	Lebanese	University degree (Masters/PhD)	1,000,000 - 5,000,000	No	1	more than 4	3	1	1	1	1	1	1	0	0		1	1	0	1	1	1	1	1	1	1	1	1	1	Excellent	0	1	1	1	3	6	1	1	1	1	1	1	1	1	0	0
18 - 29	Male	Single	Mount leb	Lebanese	University degree (Bachelor's)	more than 10,000,000	No	1	more than 4	2	1	1	1	1	1	1	1	0	0	0	0	0	0	1	1	1	1	1	1	1	1	1	Good	1	1	1	1	3	5	1	1	1	1	1	1	0	1	0	1
18 - 29	Male	Single	Mount leb	Lebanese	University degree (Bachelor's)	more than 10,000,000	No	2	more than 4	2	1	1	1	1	0	0	1	0		1	1	0	0	0	0	0	1	0	1	1	1	0	Weak	0	0	1	1	1	1	0	0	1	1	1	1	0	1	1	1
40 - 49	Male	Married	Mount leb	Lebanese	University degree (Bachelor's)	more than 10,000,000	Yes	1	more than 4	3	1	1	1	1	1	1	0	0		1	1	0	0	1	0	0	1	1	1	1	1	1	Good	1	1	1	1	1	6	0	0	1	1	1	1	0	1	0	1
18 - 29	Male	Married	Bekaa	Lebanese	University degree (Masters/PhD)	5,000,000 - 10,000,000	Yes	1	more than 4	2	1	1	0	1	1	1	0	0	0	1	1	0	0	1	0	1	1	1	1	1	1	0	Good	0	0	1	1	1	1	1	1	1	1	1	0	0	1	0	0
30 - 39	Male	Married	Mount leb	Lebanese	University degree (Masters/PhD)	more than 10,000,000	Yes	1	between 2 - 4	2	1	1	1	0	1	1	0	0		1	1	0	0	1	0	1	1	0	1	1	1	1	Weak	0	1	1	1	3	6	1	1	1	1	1	0	0	1	0	0
30 - 39	Male	Married	Beirut	Lebanese	University degree (Bachelor's)	more than 10,000,000	Yes	1	more than 4	3	1	1	1	1	0	0	1	0		0	1	0	1	0	0	0	1	0	1	1	1	0	Weak	0	1	1	1	3	1	1	0	0	0	0	1	0	0	0	0
18 - 29	Male	Married	Mount leb	Lebanese	University degree (Bachelor's)	more than 10,000,000	Yes	1	I don't experience		0	1	1	1	1	1	1	0		1	1	0	0	0	0	0	1	0	1	1	0	1	Weak	0	0	1	1	1	1	0	0	1	1	1	0	0	0	0	1
30 - 39	Male	Married	Mount leb	Lebanese	University degree (Masters/PhD)	5,000,000 - 10,000,000	Yes	1	more than 4	2	1	1	1	1	0	0	1	0		0	1	0	0	1	0	0	1	0	1	1	1	1	Good	0	1	1	1	3	3	0	0	1	1	1	1	0	0	0	0
18 - 29	Male	Single	Beirut	Lebanese	High school	1,000,000 - 5,000,000	No	2	between 2 - 4	2	1	1	0	1	1	0	1	1	1	1	1	0	1	0	0	0	1	0	1	1	1	1	Excellent	1	1	1	1	1	1	0	1	1	1	1	1	0	1	0	0
30 - 39	Male	Married	Mount leb	Lebanese	University degree (Bachelor's)	more than 10,000,000	Yes	1	I don't experience		1	1	1	1	0	1	0	0		1	1	0	0	0	0	1	1	1	1	1	1	1	Good	1	1	1	1	3	6	1	0	1	1	1	0	2	0	1	1
18 - 29	Male	Single	Beirut	Lebanese	University degree (Bachelor's)	1,000,000 - 5,000,000	No	1	more than 4	2	1	1	1	1	1	1	0	0		1	1	0	0	1	1	1	1	1	1	1	1	0	Good	0	1	1	1	5	6	0	0	1	1	0	0	1	0	1	0
18 - 29	Male	Married	Mount leb	Lebanese	University degree (Bachelor's)	more than 10,000,000	Yes	1	more than 4	3	1	1	1	1	0	0	0	0	0	0	0	0	0	0	0	0	1	0	1	1	0	1	Good	0	1	1	1	3	6	0	1	0	1	1	0	2	0	1	0
30 - 39	Male	Married	Mount leb	Lebanese	University degree (Bachelor's)	more than 10,000,000	Yes	1	more than 4	3	0	1	1	1	0	1	1	0		1	1	0	0	1	0	0	1	0	1	1	1	1	Weak	1	1	1	1	4	3	1	1	1	1	1	0	0	1	0	0
30 - 39	Male	Married	Mount leb	Lebanese	University degree (Masters/PhD)	more than 10,000,000	Yes	1	I don't experience		1	1	1	1	1	1	0	0		0	0	1	1	1	1	1	1	1	1	1	1	1	Excellent	1	1	1	1	3	5	1	1	1	1	1	1	1	0	0	0
18 - 29	Male	Single	Beirut	Lebanese	University degree (Bachelor's)	more than 10,000,000	No	1	between 2 - 4	1	1	1	1	1	0	0	0	0	0	0	0	1	0	1	0	0	1	1	1	1	1	1	Good	0	1	1	1	3	1	1	1	0	0	1	0	1	1	0	1
40 - 49	Male	Married	Mount leb	Lebanese	University degree (Bachelor's)	1,000,000 - 5,000,000	Yes	1	more than 4	2	0	1	1	1	0	1	0	0		0	0	1	0	0	0	0	1	0	1	1	1	1	Weak	1	1	1	1	3	6	0	1	0	1	1	0	0	0	0	0
50 - 59	Male	Married	Mount leb	Lebanese	Technical school	1,000,000 - 5,000,000	Yes	1	more than 4	2	1	1	1	1	1	1	0	0	0	0	0	0	0	1	0	1	1	0	1	1	1	1	Good	1	1	1	1	3	3	0	0	1	1	1	0	1	0	0	0
60 and more	Male	Married	Mount leb	Lebanese	High school	5,000,000 - 10,000,000	Yes	1	more than 4	3	1	1	1	1	1	1	0	0		0	0	0	0	0	0	0	1	1	1	1	1	1	Good	0	0	0	0	3	3	0	0	1	1	1	0	0	0	0	0
18 - 29	Male	Married	Mount leb	Non Lebanese	Technical school	1,000,000 - 5,000,000	No	1	more than 4	3	1	1	1	0	0	0	1	0	0	0	1	1	1	0	0	0	1	0	1	1	1	1	Weak	0	0	0	0	3	1	0	1	1	1	0	0	2	0	0	0
18 - 29	Male	Single	Beirut	Lebanese	High school	1,000,000 - 5,000,000	No	1	between 2 - 4	2	1	0	1	1	1	0	1	0	1	1	1	1	0	0	0	0	1	0	1	1	1	1	Excellent	1	1	1	1	3	3	0	0	0	1	1	0	2	1	0	0
50 - 59	Male	Married	Mount leb	Lebanese	Middle school	1,000,000 - 5,000,000	Yes	1	more than 4	3	1	1	1	1	1	1	0	0		1	1	0	0	1	0	0	1	0	1	1	1	1	Excellent	0	1	1	1	3	5	1	0	1	1	1	0	0	0	0	1
18 - 29	Male	Married	Beirut	Lebanese	High school	5,000,000 - 10,000,000	Yes	1	more than 4	3	1	1	1	1	1	1	0	0		0	0	1	0	0	0	0	1	0	1	1	0	1	Good	0	1	1	1	1	3	0	0	1	1	0	1	1	1	0	0
18 - 29	Female	Single	Beirut	Lebanese	High school	5,000,000 - 10,000,000	No	2	more than 4	2	1	1	1	1	1	1	0	0		0	0	0	0	1	0	0	1	0	1	1	1	0	Good	1	1	1	1	2	2	1	1	1	1	1	1	2	1	0	1
40 - 49	Female	Single	Mount leb	Lebanese	University degree (Bachelor's)	5,000,000 - 10,000,000	No	2	more than 4	3	1	1	1	1	1	1	1	0	0	1	1	1	1	1	0	1	1	1	1	1	1	1	Good	1	1	1	1	3	2	1	1	1	1	1	1	1	0	0	1
30 - 39	Female	Married	Mount leb	Lebanese	University degree (Bachelor's)	5,000,000 - 10,000,000	No	2	more than 4	3	1	0	0	1	0	1	1	0	0	1	1	0	1	0	0	0	1	0	1	1	1	1	Good	0	0	0	1	1	1	0	0	1	1	1	0	2	1	0	1
40 - 49	Female	Married	Mount leb	Lebanese	University degree (Bachelor's)	more than 10,000,000	No	2	I don't experience		0	0	0	1	1	1	0	0		1	1	0	0	0	0	0	1	1	1	1	1	1	Good	0	1	1	1	5	5	1	1	1	1	0	0	0	0	1	1
50 - 59	Female	Single	Mount leb	Lebanese	University degree (Masters/PhD)	1,000,000 - 5,000,000	Yes	1	more than 4	2	0	1	1	1	0	0	1	0		1	1	0	0	0	0	0	1	0	1	1	1	0	Good	1	0	0	0	5	5	1	1	0	0	1	1	2	1	0	1
30 - 39	Male	Married	Mount leb	Lebanese	University degree (Masters/PhD)	more than 10,000,000	No	1	between 2 - 4	1	0	1	1	1	0	0	1	0	0	1	1	0	0	1	0	1	1	0	1	1	1	1	Good	0	0	1	1	6	3	0	0	1	1	0	1	2	0	1	1
18 - 29	Male	Single	South	Lebanese	University degree (Bachelor's)	5,000,000 - 10,000,000	No	2	between 2 - 4	1	1	1	1	1	1	1	0	0		1	1	0	0	1	0	1	1	1	1	1	1	0	Good	1	1	1	1	3	4	1	1	1	1	1	1	1	1	1	1
18 - 29	Female	Single	Beirut	Lebanese	High school	1,000,000 - 5,000,000	Yes	1	more than 4	3	1	1	1	1	1	1	0	0	0	0	0	0	0	1	1	1	1	1	1	1	1	1	Good	1	1	1	1	5	5	1	1	1	1	1	1	1	0	0	0
18 - 29	Female	Single	Beirut	Lebanese	University degree (Bachelor's)	more than 10,000,000	No	1	more than 4	3	0	0	1	1	1	1	1	0	0	0	0	0	0	0	0	0	1	0	1	1	1	1	Good	1	1	1	1	3	1	1	1	1	1	1	1	2	1	0	1
40 - 49	Male	Single	Beirut	Lebanese	University degree (Masters/PhD)	more than 10,000,000	Yes	2	more than 4	1	0	0	1	1	1	1	0	0		1	1	0	0	1	0	1	1	0	1	1	1	1	Good	0	1	0	0	6	6	1	1	1	1	0	0	0	1	0	1
30 - 39	Male	Divorced	Mount leb	Lebanese	University degree (Bachelor's)	5,000,000 - 10,000,000	No	1	more than 4	3	1	1	1	1	1	1	1	0		1	1	0	1	0	0	0	1	1	1	1	1	0	Excellent	1	1	1	1	3	5	0	1	1	1	0	1	1	1	0	0
30 - 39	Male	Married	Mount leb	Lebanese	University degree (Masters/PhD)	more than 10,000,000	No	1	more than 4	2	0	1	1	1	1	1	0	0	0	1	1	0	0	0	0	0	1	0	1	1	1	0	Good	1	1	1	1	3	6	1	1	1	1	1	0	0	1	0	0
18 - 29	Female	Single	Mount leb	Lebanese	University degree (Bachelor's)	1,000,000 - 5,000,000	No	2	more than 4	2	0	1	1	1	1	1	0	0	0	1	1	1	0	1	1	1	1	1	1	1	1	1	Good	0	1	0	0	5	5	0	1	1	1	1	0	1	1	1	1
30 - 39	Female	Single	Beirut	Lebanese	Primary school	1,000,000 - 5,000,000	No	1	more than 4	3	1	1	1	1	1	1	1	0	0	0	0	1	1	0	0	0	0	0	1	1	0	1	Good	0	0	1	0	1	1	0	0	1	1	1	0	0	0	0	0
18 - 29	Male	Married	Mount leb	Lebanese	University degree (Masters/PhD)	more than 10,000,000	Yes	1	more than 4	2	1	1	1	1	0	0	0	0		1	1	0	0	1	0	0	1	0	1	1	1	0	Good	0	0	1	1	1	5	1	0	0	1	1	0	0	1	0	0
18 - 29	Female	Single	Mount leb	Lebanese	University degree (Masters/PhD)	5,000,000 - 10,000,000	No	2	more than 4	2	0	1	0	1	1	1	1	0		1	1	0	0	1	1	1	1	1	1	1	1	1	Excellent	0	1	1	1	1	1	1	1	1	1	0	1	2	1	0	1
30 - 39	Female	Single	Beirut	Lebanese	University degree (Bachelor's)	5,000,000 - 10,000,000	No	1	more than 4	3	0	1	1	1	1	1	1	0		1	1	0	0	1	0	0	1	0	1	1	1	1	Good	1	1	1	1	3	3	1	1	1	1	0	1	1	1	0	1
18 - 29	Female	Single	Mount leb	Lebanese	High school	more than 10,000,000	No	1	more than 4	1	0	0	1	1	1	1	0	0		1	1	1	1	0	0	0	1	0	1	1	1	0	Good	1	1	1	1	3	5	1	1	1	1	1	0	0	0	0	0
30 - 39	Female	Married	Mount leb	Lebanese	University degree (Bachelor's)	more than 10,000,000	Yes	1	more than 4	2	1	1	1	1	1	1	1	0	0	0	1	1	1	1	1	1	1	1	1	1	1	0	Excellent	0	1	1	1	3	3	1	1	1	1	1	1	1	1	0	1
40 - 49	Female	Married	Mount leb	Lebanese	University degree (Bachelor's)	more than 10,000,000	Yes	1	less than 2 hours	1	1	1	1	1	1	1	0	0		1	1	0	0	1	1	1	1	1	1	1	1	1	Good	0	1	1	1	3	3	1	1	0	1	1	1	1	1	0	1
18 - 29	Female	Single	Mount leb	Lebanese	University degree (Bachelor's)	5,000,000 - 10,000,000	No	2	more than 4	2	1	1	1	1	1	1	1	0		1	1	0	0	1	1	1	1	1	1	1	1	1	Excellent	0	0	1	1	3	5	1	1	1	1	1	1	1	1	1	1
18 - 29	Female	Married	Mount leb	Lebanese	University degree (Bachelor's)	5,000,000 - 10,000,000	No	1	more than 4	2	1	1	1	1	0	1	0	0	0	1	1	1	0	0	0	0	1	0	1	1	1	1	Good	1	1	1	1	3	3	1	1	0	1	1	0	0	1	0	1
18 - 29	Female	Single	Beirut	Non Lebanese	Technical school	5,000,000 - 10,000,000	No	2	more than 4	3	1	1	1	1	1	1	1	0	0	1	1	1	1	0	0	0	1	0	1	1	1	1	Good	0	1	1	1	5	5	1	0	1	1	0	0	1	1	0	1
18 - 29	Female	Married	Beirut	Lebanese	High school	5,000,000 - 10,000,000	Yes	1	more than 4	3	1	1	0	1	1	1	1	0	1	0	0	0	0	0	0	1	1	0	1	1	1	1	Good	0	1	1	1	3	5	1	1	0	1	1	0	1	1	0	1
30 - 39	Female	Married	Beirut	Lebanese	University degree (Bachelor's)	5,000,000 - 10,000,000	Yes	1	more than 4	3	0	1	1	0	0	0	1	0	0	0	1	0	0	0	0	0	1	1	1	1	0	1	Good	0	0	1	1	4	5	1	1	0	1	0	1	2	1	1	1
30 - 39	Female	Married	Mount leb	Non Lebanese	University degree (Masters/PhD)	5,000,000 - 10,000,000	No	1	more than 4	3	1	1	1	1	1	1	1	0	0	1	1	0	1	0	0	0	1	0	1	1	1	1	Good	0	0	1	1	5	3	1	1	1	1	1	1	0	1	0	0
30 - 39	Female	Married	Beirut	Lebanese	High school	more than 10,000,000	Yes	1	more than 4	3	1	0	1	1	1	1	1	0	1	1	1	1	0	0	0	0	1	0	1	1	1	1	Good	0	1	1	1	3	3	1	1	0	0	1	1	1	1	1	1
18 - 29	Male	Single	Mount leb	Lebanese	University degree (Bachelor's)	5,000,000 - 10,000,000	Yes	2	more than 4	2	1	1	1	1	0	1	0	0		1	1	0	0	0	0	0	1	0	1	1	1	1	Weak	1	0	1	1	5	5	0	1	0	0	1	0	0	1	0	0
30 - 39	Female	Married	Beirut	Lebanese	Technical school	5,000,000 - 10,000,000	Yes	1	less than 2 hours	1	0	0	1	1	1	1	0	0	0	0	0	0	0	1	1	1	1	1	1	1	1	1	Good	0	1	1	1	3	5	1	1	1	1	0	1	1	1	0	1
18 - 29	Female	Single	Beirut	Lebanese	University degree (Bachelor's)	5,000,000 - 10,000,000	Yes	1	more than 4	2	1	1	1	1	1	1	0	0	0	1	1	1	0	0	0	0	1	0	1	1	1	1	Good	1	1	1	1	1	1	0	0	1	1	1	1	0	1	1	1
18 - 29	Female	Married	Beirut	Lebanese	High school	1,000,000 - 5,000,000	No	1	more than 4	3	1	1	1	1	1	1	1	0		0	1	1	0	1	1	0	1	1	1	1	1	1	Excellent	1	1	1	1	3	6	1	1	1	1	0	0	1	1	0	0
30 - 39	Female	Married	North	Lebanese	High school	5,000,000 - 10,000,000	No	2	more than 4	3	0	1	1	1	1	1	0	0	0	0	0	0	0	0	0	0	1	0	1	1	1	1	Good	0	1	1	1	5	5	1	1	1	1	1	1	1	1	0	1
18 - 29	Female	Single	Beirut	Lebanese	University degree (Bachelor's)	5,000,000 - 10,000,000	Yes	1	more than 4	1	1	1	1	0	0	0	1	0	0	1	1	0	1	0	0	0	1	0	1	1	0	1	Weak	0	0	1	1	5	5	0	0	1	1	1	1	1	0	0	0
18 - 29	Female	Single	Mount leb	Lebanese	High school	5,000,000 - 10,000,000	No	2	more than 4	3	0	1	1	1	0	0	1	1	1	1	1	0	0	0	0	1	1	0	1	1	1	0	Good	1	1	1	1	3	5	1	0	1	1	1	1	1	1	0	1
18 - 29	Female	Single	Mount leb	Lebanese	High school	1,000,000 - 5,000,000	Yes	1	more than 4	3	1	1	1	1	1	1	0	0	0	0	0	0	0	0	0	0	1	1	1	1	1	1	Excellent	0	1	1	1	3	5	1	1	0	1	1	0	1	0	0	1
18 - 29	Female	Single	Mount leb	Lebanese	High school	1,000,000 - 5,000,000	Yes	1	I don't experience	1	0	1	1	1	1	1	1	0	1	1	1	0	1	0	0	0	1	1	1	1	1	1	Good	0	0	1	1	3	1	0	0	0	0	1	0	0	0	1	1
18 - 29	Female	Single	Mount leb	Lebanese	Technical school	1,000,000 - 5,000,000	Yes	1	more than 4	3	1	1	1	1	1	1	1	1	1	1	1	1	1	1	1	1	1	1	1	1	1	1	Excellent	0	1	1	1	5	3	1	1	1	1	1	0	1	1	0	1
18 - 29	Female	Single	Mount leb	Lebanese	High school	1,000,000 - 5,000,000	Yes	1	more than 4	2	1	1	1	1	1	1	0	0	0	0	0	0	0	1	1	1	1	1	1	1	1	1	Good	0	1	1	1	6	6	1	1	1	1	1	1	0	1	0	0
18 - 29	Female	Married	North	Lebanese	High school	5,000,000 - 10,000,000	No	2	more than 4	3	1	1	1	1	1	1	1	0	0	0	1	1	1	0	0	0	1	0	1	1	1	0	Good	0	1	1	1	3	5	1	1	1	1	0	0	1	0	0	0
18 - 29	Male	Single	Mount leb	Lebanese	High school	1,000,000 - 5,000,000	No	1	more than 4	2	0	1	1	1	1	1	0	0		1	1	0	0	0	0	0	1	0	1	1	1	0	Weak	1	1	0	1	5	5	0	0	1	1	0	0	0	0	0	0
18 - 29	Female	Married	Mount leb	Lebanese	University degree (Bachelor's)	5,000,000 - 10,000,000	Yes	2	more than 4	3	0	1	1	1	0	0	0	0		0	0	0	0	1	0	0	1	0	1	1	1	1	Good	0	1	1	1	3	5	1	1	1	1	1	1	1	1	1	1
30 - 39	Female	Married	Mount leb	Lebanese	Technical school	more than 10,000,000	Yes	1	more than 4	1	1	1	1	1	1	1	0	0		0	0	0	0	1	1	1	1	1	1	1	1	1	Good	0	1	1	1	3	3	1	1	1	1	1	1	1	1	0	1
18 - 29	Female	Single	North	Lebanese	Technical school	1,000,000 - 5,000,000	No	1	more than 4	1	1	1	1	1	1	1	1	1	1	1	1	1	1	1	1	1	1	1	1	1	1	0	Weak	1	1	0	0	4	4	1	0	1	1	1	0	0	0	0	0
18 - 29	Female	Single	Beirut	Lebanese	Technical school	1,000,000 - 5,000,000	No	1	more than 4	3	1	1	1	1	1	1	0	0	0	1	1	1	0	0	0	0	1	0	1	1	0	0	Good	1	1	1	1	3	3	0	1	1	1	1	1	0	0	1	1
40 - 49	Female	Married	Mount leb	Lebanese	Technical school	more than 10,000,000	Yes	1	more than 4	2	1	1	1	1	0	1	0	0	0	0	0	0	1	1	0	0	1	1	1	1	1	1	Good	0	0	1	1	5	5	1	1	1	1	1	0	0	1	0	1
30 - 39	Female	Married	Mount leb	Non Lebanese	University degree (Bachelor's)	5,000,000 - 10,000,000	No	1	more than 4	3	1	1	1	1	1	1	0	0	0	0	0	0	0	0	1	0	1	1	1	1	0	1	Good	0	1	1	1	3	5	1	1	1	1	1	1	1	1	0	0
18 - 29	Female	Single	North	Lebanese	Technical school	more than 10,000,000	Yes	2	more than 4	3	0	1	1	1	1	1	1	1	1	1	1	1	1	1	1	1	1	1	1	1	1	1	Good	0	0	1	1	5	5	0	0	0	1	1	0	0	0	0	0
18 - 29	Female	Married	Beirut	Lebanese	University degree (Bachelor's)	5,000,000 - 10,000,000	No	1	more than 4	3	1	1	1	1	1	1	1	0	0	1	1	0	0	0	0	0	1	0	1	1	1	1	Good	1	1	1	1	3	5	1	1	1	1	1	0	0	1	0	0
18 - 29	Female	Single	Beirut	Lebanese	University degree (Bachelor's)	1,000,000 - 5,000,000	No	2	more than 4	3	0	1	1	1	1	1	0	0		0	0	0	0	0	0	0	1	0	1	1	1	1	Good	0	0	1	1	2	2	1	0	0	0	0	0	0	1	0	1
18 - 29	Male	Single	Mount leb	Lebanese	University degree (Bachelor's)	5,000,000 - 10,000,000	Yes	2	more than 4	3	1	0	0	1	1	1	1	0	0	1	1	0	0	0	1	1	1	1	1	1	1	1	Excellent	0	1	1	1	6	5	0	1	0	1	0	0	1	1	1	1
30 - 39	Female	Single	Beirut	Non Lebanese	Technical school	5,000,000 - 10,000,000	No	1	I don't experience	1	1	1	1	1	0	1	0	0		0	0	0	0	0	0	0	1	0	1	1	1	1	Good	0	0	1	1	3	6	1	1	0	1	1	1	1	1	1	1
18 - 29	Male	Single	Mount leb	Lebanese	University degree (Bachelor's)	5,000,000 - 10,000,000	No	1	more than 4	2	0	0	0	1	1	1	0	0		1	1	0	0	0	0	1	1	1	1	1	1	1	Good	0	0	1	1	3	5	1	1	1	1	1	1	1	1	1	1
30 - 39	Female	Married	Mount leb	Lebanese	High school	5,000,000 - 10,000,000	No	1	more than 4	2	0	0	1	1	1	1	0	0		0	0	0	0	0	0	1	1	1	1	1	1	1	Good	0	0	1	1	3	5	1	1	1	1	1	1	1	1	1	1
30 - 39	Female	Married	Beirut	Lebanese	High school	more than 10,000,000	Yes	1	more than 4	2	0	0	1	1	1	1	1	0	0	0	1	1	1	0	0	0	1	1	1	1	1	1	Good	0	1	1	1	3	3	1	1	0	1	0	0	0	1	0	1
18 - 29	Female	Single	Mount leb	Lebanese	University degree (Bachelor's)	more than 10,000,000	No	1	more than 4	3	1	1	1	1	1	1	1	0	0	1	1	1	1	1	1	1	1	1	1	1	1	0	Excellent	0	1	1	1	6	6	0	0	1	1	0	0	0	0	0	1
30 - 39	Female	Single	North	Lebanese	Technical school	1,000,000 - 5,000,000	No	1	more than 4	3	1	1	1	1	1	1	0	0	0	0	1	0	0	0	0	0	1	0	1	1	1	1	Good	0	1	1	1	5	5	1	1	0	1	0	1	1	1	0	1
18 - 29	Female	Married	Beirut	Lebanese	University degree (Bachelor's)	5,000,000 - 10,000,000	Yes	1	more than 4	3	0	1	1	1	1	1	0	0	0	1	1	0	1	0	0	0	1	0	1	1	1	1	Good	1	1	1	1	3	5	1	0	1	1	0	0	0	0	0	0
18 - 29	Male	Single	Beirut	Lebanese	University degree (Bachelor's)	1,000,000 - 5,000,000	Yes	1	more than 4	3	1	1	1	1	0	0	1	0	0	1	1	1	1	0	0	0	0	0	1	1	1	1	Good	0	0	1	1	1	1	0	0	0	0	0	0	2	0	0	0
18 - 29	Female	Single	Mount leb	Lebanese	University degree (Bachelor's)	5,000,000 - 10,000,000	Yes	1	between 2 - 4	1	0	1	1	1	0	1	1	0	0	1	1	0	0	0	0	0	1	0	1	1	1	1	Good	0	0	1	1	3	5	1	1	1	1	1	0	1	1	0	1
18 - 29	Female	Married	North	Lebanese	Technical school	5,000,000 - 10,000,000	Yes	1	more than 4	3	1	1	1	1	1	1	1	0	0	1	1	1	1	1	1	1	1	1	1	1	1	1	Good	0	0	1	1	5	5	1	0	1	1	1	1	1	1	0	0
18 - 29	Male	Single	Mount leb	Lebanese	High school	1,000,000 - 5,000,000	No	1	more than 4	1	0	0	1	1	1	1	0	0		1	0	0	0	0	0	0	1	0	1	1	1	0	Good	0	1	0	0	4	5	1	1	1	1	1	0	1	1	0	1
18 - 29	Female	Single	North	Lebanese	High school	1,000,000 - 5,000,000	Yes	1	more than 4	3	1	1	1	1	1	0	0	0	0	0	0	0	0	1	1	1	1	1	1	1	1	0	Excellent	0	0	1	1	3	3	0	0	0	0	1	1	1	0	0	1
18 - 29	Female	Single	North	Lebanese	Primary school	1,000,000 - 5,000,000	No	2	more than 4	3	0	1	1	1	1	1	0	0	0	1	1	1	0	0	0	0	0	0	1	1	1	0	Good	0	1	1	0	1	5	0	0	1	1	1	1	0	1	0	1
18 - 29	Male	Single	Beirut	Lebanese	University degree (Bachelor's)	1,000,000 - 5,000,000	No	1	more than 4	3	1	1	1	1	0	1	1	0		1	1	0	0	1	0	1	1	0	1	1	1	1	Good	0	1	1	0	5	5	1	1	1	1	1	0	1	1	1	1
30 - 39	Female	Married	Mount leb	Lebanese	University degree (Bachelor's)	more than 10,000,000	Yes	1	more than 4	3	0	1	1	1	1	1	0	0		0	1	0	0	1	0	1	1	0	1	1	0	1	Good	1	1	1	1	3	3	1	1	1	1	1	1	0	1	0	1
18 - 29	Male	Single	Beirut	Lebanese	High school	1,000,000 - 5,000,000	No	1	more than 4	2	1	1	1	1	0	0	0	0	0	1	1	0	1	0	0	0	1	0	1	1	1	0	Good	0	1	0	1	5	5	0	0	1	1	1	1	1	1	0	1
30 - 39	Male	Married	North	Lebanese	High school	Less than 1,000,000	Yes	1	more than 4	3	1	1	1	1	1	1	1	1	1	1	1	1	1	1	1	1	1	1	1	1	1	0	Good	0	1	1	1	5	5	0	1	1	1	1	0	1	1	0	1
18 - 29	Female	Single	Mount leb	Lebanese	Technical school	1,000,000 - 5,000,000	Yes	1	more than 4	2	0	0	0	1	1	1	0	0	0	1	1	0	0	0	0	1	1	1	1	1	1	1	Good	1	0	1	1	3	3	1	1	1	1	1	1	1	1	0	0
18 - 29	Male	Single	Mount leb	Lebanese	High school	1,000,000 - 5,000,000	No	2	more than 4	2	1	1	1	1	0	0	0	0		1	1	0	0	0	0	0	1	0	1	1	1	0	Good	0	0	0	0	4	5	0	0	0	1	0	0	0	1	0	1
18 - 29	Female	Single	Mount leb	Lebanese	University degree (Bachelor's)	5,000,000 - 10,000,000	No	1	between 2 - 4	1	1	0	0	1	0	1	0	0		0	0	0	1	1	0	0	1	0	1	1	1	0	Good	0	0	1	1	3	5	0	1	1	1	0	0	0	0	0	0
18 - 29	Male	Single	Beirut	Lebanese	University degree (Bachelor's)	1,000,000 - 5,000,000	Yes	1	between 2 - 4	1	1	0	1	1	1	1	0	0		1	1	0	0	1	1	1	1	1	1	1	1	1	Excellent	0	0	1	1	3	6	1	1	1	1	1	1	1	1	1	1
50 - 59	Male	Divorced	North	Lebanese	High school	1,000,000 - 5,000,000	Yes	1	more than 4	3	1	1	1	1	1	1	0	0	0	0	0	1	1	1	0	1	1	0	1	1	1	1	Good	0	0	1	1	5	5	1	1	1	1	1	0	1	1	0	0
18 - 29	Female	Married	North	Lebanese	High school	Less than 1,000,000	Yes	1	more than 4	3	1	1	1	1	1	1	1	0	0	0	0	1	1	0	0	0	0	0	1	1	1	0	Good	0	0	1	0	1	1	0	0	0	0	1	0	0	1	0	1
18 - 29	Female	Single	North	Lebanese	Middle school	5,000,000 - 10,000,000	Yes	1	more than 4	3	1	1	0	1	1	1	1	0	0	1	1	0	0	1	1	1	1	1	1	1	1	1	Excellent	0	1	1	1	3	5	1	1	1	0	0	1	2	0	1	1
18 - 29	Female	Single	Mount leb	Lebanese	University degree (Bachelor's)	5,000,000 - 10,000,000	Yes	1	more than 4	2	1	1	1	1	1	1	1	0		1	1	0	1	0	0	1	1	0	1	1	1	1	Good	1	1	1	1	3	3	1	1	0	1	1	0	1	1	0	1
30 - 39	Female	Married	Mount leb	Lebanese	University degree (Bachelor's)	5,000,000 - 10,000,000	Yes	1	more than 4	3	1	1	1	1	1	1	1	0	0	1	1	1	0	1	0	0	1	1	1	1	1	1	Good	0	0	1	1	6	6	1	0	1	1	1	1	1	0	1	1
18 - 29	Female	Single	Beirut	Lebanese	University degree (Bachelor's)	5,000,000 - 10,000,000	Yes	1	less than 2 hours	1	0	1	1	1	1	1	0	0	0	1	1	1	1	1	1	0	1	1	0	1	1	0	Excellent	0	0	1	1	2	3	1	1	0	0	1	0	1	1	1	0
50 - 59	Male	Married	South	Lebanese	High school	5,000,000 - 10,000,000	Yes	1	more than 4	3	1	1	1	1	1	1	0	0		0	0	1	0	0	0	0	0	0	1	1	1	0	Good	0	1	0	0	1	1	1	0	1	1	1	1	2	0	0	1
30 - 39	Male	Married	Bekaa	Non Lebanese	University degree (Bachelor's)	more than 10,000,000	Yes	1	more than 4	3	1	1	1	1	1	1	0	1	1	1	1	0	0	0	0	0	0	0	1	1	1	0	Good	0	0	1	1	3	3	0	0	1	1	1	0	0	0	0	0
18 - 29	Male	Single	Bekaa	Non Lebanese	University degree (Bachelor's)	5,000,000 - 10,000,000	No	1	more than 4	1	1	1	1	1	1	1	0	0	0	1	1	0	0	1	1	1	1	1	1	1	1	0	Excellent	1	1	0	0	6	6	0	1	1	1	1	1	0	0	0	1
50 - 59	Male	Widowed	Beirut	Lebanese	High school	1,000,000 - 5,000,000	Yes	1	between 2 - 4	2	1	1	1	1	1	1	0	0	0	0	0	0	0	0	0	0	1	0	1	1	1	1	Good	0	0	1	1	1	1	1	0	0	0	1	0	0	0	1	1
18 - 29	Female	Married	Mount leb	Lebanese	Middle school	5,000,000 - 10,000,000	No	2	more than 4	3	1	1	1	1	1	1	1	1	1	1	1	1	0	0	0	1	1	1	1	1	1	1	Good	0	1	1	1	3	5	1	1	1	1	1	0	1	1	0	0
18 - 29	Female	Single	Mount leb	Lebanese	University degree (Bachelor's)	5,000,000 - 10,000,000	No	1	more than 4	2	1	0	1	1	1	1	0	0	0	1	1	0	0	1	0	1	1	1	1	1	1	1	Excellent	1	1	1	1	3	5	1	1	1	1	0	0	1	1	0	0
18 - 29	Female	Single	Beirut	Lebanese	University degree (Bachelor's)	1,000,000 - 5,000,000	No	1	more than 4	3	0	0	0	1	1	1	0	0		1	0	0	0	0	0	0	1	0	1	1	1	1	Good	1	1	1	0	5	5	0	0	1	1	1	1	0	0	1	1
30 - 39	Male	Single	Mount leb	Lebanese	University degree (Bachelor's)	5,000,000 - 10,000,000	Yes	1	more than 4	3	1	1	1	1	0	1	0	0		1	1	0	1	0	0	1	1	0	1	1	1	1	Good	1	1	1	1	3	5	1	1	0	1	1	1	1	0	0	1
30 - 39	Female	Single	Beirut	Lebanese	Technical school	5,000,000 - 10,000,000	Yes	1	more than 4	3	1	1	1	1	1	1	0	0	0	0	0	1	0	0	0	0	1	0	1	1	1	1	Good	1	1	1	1	3	5	1	1	0	1	1	1	1	1	0	1
18 - 29	Male	Single	Beirut	Lebanese	University degree (Bachelor's)	1,000,000 - 5,000,000	No	1	more than 4	2	0	0	1	1	1	1	1	0	0	1	1	0	1	0	0	0	1	0	0	1	1	1	Good	0	0	0	0	5	1	0	0	0	0	1	0	0	0	0	0
18 - 29	Female	Single	Beirut	Lebanese	High school	1,000,000 - 5,000,000	Yes	1	I don't experience	3	1	1	1	1	0	1	1	1	1	1	1	1	0	0	1	1	1	1	1	1	1	1	Excellent	0	1	1	1	5	5	1	1	1	0	1	0	1	0	0	1
18 - 29	Female	Single	Beirut	Lebanese	Primary school	1,000,000 - 5,000,000	No	1	more than 4	2	0	0	1	1	1	1	0	0	0	0	0	0	0	1	1	1	1	1	1	1	1	0	Excellent	1	1	1	1	3	5	1	1	1	1	1	1	1	1	1	0
18 - 29	Female	Single	Mount leb	Lebanese	Technical school	more than 10,000,000	No	2	more than 4	3	1	1	1	1	1	1	0	0	0	0	0	0	0	1	1	1	1	1	1	1	1	1	Excellent	0	0	1	1	5	5	1	1	0	1	1	0	1	0	1	0
30 - 39	Female	Single	Beirut	Lebanese	University degree (Bachelor's)	more than 10,000,000	No	1	more than 4	1	1	1	1	1	1	1	0	0	0	0	0	0	0	0	0	0	1	0	1	1	1	1	Good	0	1	1	1	2	2	0	1	0	0	0	0	1	1	0	1
18 - 29	Female	Single	North	Lebanese	High school	1,000,000 - 5,000,000	No	2	more than 4	3	1	1	1	1	1	0	0	0	0	0	1	1	1	0	0	0	0	0	1	1	1	0	Good	0	1	1	0	1	5	0	0	1	1	0	0	0	1	0	1
30 - 39	Female	Married	Bekaa	Lebanese	High school	1,000,000 - 5,000,000	No	2	more than 4	3	1	1	1	1	1	1	1	0	1	1	1	0	0	0	0	0	1	0	1	1	1	1	Good	0	1	1	1	5	5	1	1	1	1	0	1	1	1	0	1
18 - 29	Female	Single	Mount leb	Lebanese	University degree (Bachelor's)	more than 10,000,000	No	1	more than 4	2	0	0	1	1	1	1	0	0	0	0	0	0	0	0	0	0	1	0	1	1	1	0	Good	0	1	1	1	3	3	1	1	1	1	1	0	1	0	0	1
18 - 29	Male	Single	Beirut	Lebanese	Technical school	more than 10,000,000	No	2	more than 4	3	1	1	1	1	1	1	1	1	1	1	1	0	0	0	0	0	1	1	1	1	1	1	Good	0	1	0	0	4	2	0	0	1	1	0	1	0	0	1	1
18 - 29	Female	Single	Mount leb	Lebanese	Primary school	1,000,000 - 5,000,000	No	2	more than 4	2	1	0	1	1	0	1	1	0	0	1	1	0	1	0	0	0	0	0	0	1	1	0	Good	0	1	1	0	5	5	1	0	0	1	1	0	2	0	1	0
18 - 29	Female	Single	South	Lebanese	High school	1,000,000 - 5,000,000	No	1	more than 4	3	1	1	1	1	1	1	0	0		0	0	0	0	0	0	0	1	0	1	1	1	1	Good	1	1	1	0	5	5	1	0	1	1	1	1	0	1	0	1
18 - 29	Female	Single	Beirut	Lebanese	University degree (Bachelor's)	1,000,000 - 5,000,000	Yes	2	less than 2 hours		0	1	1	1	1	1	0	0	0	1	1	0	0	0	0	1	1	1	1	1	1	1	Good	0	1	1	1	5	5	0	0	1	0	1	1	1	0	0	0
18 - 29	Male	Single	Beirut	Lebanese	University degree (Bachelor's)	5,000,000 - 10,000,000	No	2	more than 4	2	1	1	1	1	1	1	0	0	0	1	1	0	0	1	0	1	1	1	1	1	1	1	Good	1	1	1	1	3	3	1	1	1	1	1	0	1	0	0	0
30 - 39	Male	Married	South	Non Lebanese	University degree (Bachelor's)	1,000,000 - 5,000,000	Yes	1	between 2 - 4	2	1	1	1	1	0	0	0	0	0	0	0	0	0	0	0	0	1	0	1	1	0	1	Good	0	0	0	0	6	6	0	0	1	1	1	0	0	1	0	1
30 - 39	Male	Married	Mount leb	Lebanese	University degree (Bachelor's)	5,000,000 - 10,000,000	Yes	1	more than 4	3	1	1	1	1	1	1	0	0		0	1	0	0	1	0	1	1	1	1	0	1	1	Good	1	1	1	1	4	6	1	0	1	1	0	1	1	0	0	0
30 - 39	Female	Married	North	Lebanese	Primary school	1,000,000 - 5,000,000	Yes	1	more than 4	3	1	1	1	1	1	1	0	0		0	0	1	1	0	0	0	0	0	1	1	1	0	Good	0	0	1	1	2	2	1	1	0	0	0	1	0	0	0	1
40 - 49	Male	Single	Beirut	Lebanese	Middle school	1,000,000 - 5,000,000	No	1	more than 4	3	1	1	1	1	0	1	0	0	0	0	0	1	1	0	0	0	1	0	1	1	1	1	Good	1	1	1	1	5	5	1	1	1	0	1	1	1	1	0	1
18 - 29	Female	Single	Beirut	Lebanese	High school	1,000,000 - 5,000,000	No	1	more than 4	2	1	1	1	1	1	1	0	0	0	1	1	0	0	0	0	0	1	1	1	1	1	0	Good	0	0	1	0	2	1	0	0	1	1	1	1	1	1	0	0
18 - 29	Male	Single	Mount leb	Lebanese	High school	5,000,000 - 10,000,000	No	1	more than 4	3	1	1	1	1	1	1	1	0		1	1	0	0	0	0	0	1	0	1	1	1	1	Good	0	1	1	1	3	3	1	1	1	1	1	1	1	1	0	1
18 - 29	Male	Single	Mount leb	Lebanese	University degree (Bachelor's)	1,000,000 - 5,000,000	No	2	more than 4	3	1	1	0	1	0	0	1	0	0	1	1	0	0	0	0	0	1	1	1	1	1	1	Good	1	1	1	1	5	5	1	1	1	1	1	1	0	1	0	0
18 - 29	Female	Single	Beirut	Lebanese	Primary school	1,000,000 - 5,000,000	Yes	2	less than 2 hours	2	1	1	1	1	1	1	0	0		0	0	0	0	0	0	0	1	0	1	1	1	1	Good	1	1	1	0	5	5	1	1	1	1	1	1	1	1	0	1
18 - 29	Male	Single	Beirut	Lebanese	University degree (Bachelor's)	1,000,000 - 5,000,000	No	1	more than 4	2	0	0	0	1	1	1	0	0	0	0	0	0	0	0	0	1	1	0	1	1	1	1	Good	0	0	0	0	3	3	0	0	1	1	1	1	0	0	0	0
18 - 29	Male	Single	Mount leb	Lebanese	University degree (Bachelor's)	1,000,000 - 5,000,000	No	1	more than 4	2	1	1	1	1	1	1	0	0		1	1	0	0	0	0	0	1	0	1	1	1	1	Good	1	1	1	1	2	2	0	1	1	1	1	0	1	0	0	0
18 - 29	Male	Single	Mount leb	Lebanese	University degree (Bachelor's)	1,000,000 - 5,000,000	No	1	more than 4	3	1	1	1	1	0	1	0	0	0	0	0	0	1	0	0	0	1	0	1	1	0	1	Good	0	0	1	1	1	1	1	1	0	1	1	0	2	1	0	1
18 - 29	Female	Single	Beirut	Lebanese	University degree (Bachelor's)	5,000,000 - 10,000,000	No	2	more than 4	1	1	1	1	1	1	1	0	0	0	1	1	0	0	0	0	0	1	0	1	1	1	0	Excellent	0	1	1	1	3	3	1	1	1	1	0	1	1	1	0	1
40 - 49	Female	Married	Mount leb	Lebanese	Middle school	5,000,000 - 10,000,000	No	1	more than 4	1	0	1	1	1	1	1	0	0		0	0	0	0	0	0	0	1	0	1	1	1	1	Excellent	0	1	1	1	3	5	1	1	1	1	0	1	1	1	0	1
18 - 29	Male	Married	Mount leb	Non Lebanese	University degree (Bachelor's)	5,000,000 - 10,000,000	Yes	1	between 2 - 4	2	1	1	1	0	0	0	0	0	0	0	0	0	0	0	0	0	1	0	1	1	1	0	Good	0	0	0	0	3	3	0	0	0	0	1	0	1	0	0	1
18 - 29	Male	Single	Mount leb	Lebanese	University degree (Bachelor's)	more than 10,000,000	No	2	more than 4	2	0	1	0	1	1	1	0	0		1	1	0	0	1	0	1	1	1	1	1	1	1	Good	0	1	1	1	3	3	0	1	1	1	0	1	2	0	0	0
40 - 49	Female	Married	Mount leb	Lebanese	High school	5,000,000 - 10,000,000	No	1	between 2 - 4	1	0	0	0	1	1	1	1	0		1	1	0	0	0	0	0	1	0	1	1	1	1	Good	1	1	1	1	3	6	1	1	1	1	1	1	1	1	0	0
30 - 39	Male	Divorced	Beirut	Lebanese	Middle school	1,000,000 - 5,000,000	Yes	1	more than 4	2	1	1	1	1	1	1	1	0	0	0	0	0	0	1	1	1	1	1	1	1	1	0	Good	0	0	1	1	3	3	0	1	0	1	0	1	1	0	0	1
30 - 39	Female	Married	North	Lebanese	Middle school	1,000,000 - 5,000,000	No	1	more than 4	3	1	1	1	1	1	1	0	0	0	0	0	0	1	0	1	0	1	0	1	1	1	1	Excellent	0	1	1	1	3	3	1	1	1	1	1	1	1	1	0	1
18 - 29	Female	Single	Mount leb	Lebanese	High school	more than 10,000,000	No	2	less than 2 hours	1	0	0	0	1	1	1	1	0	0	0	1	0	0	0	0	0	1	0	1	1	1	1	Good	1	1	1	1	3	3	0	0	1	1	1	0	0	1	0	1
18 - 29	Female	Single	Mount leb	Lebanese	High school	1,000,000 - 5,000,000	No	2	more than 4	2	1	1	1	1	1	1	1	0	0	1	1	0	0	0	0	0	1	0	1	1	1	0	Good	0	1	1	1	3	3	0	1	0	0	1	0	3	0	0	0
40 - 49	Male	Married	Beirut	Lebanese	University degree (Bachelor's)	more than 10,000,000	Yes	1	more than 4	3	1	1	1	1	1	1	1	0	0	1	1	0	0	0	0	0	1	1	1	0	1	1	Excellent	0	1	1	1	3	6	0	1	1	1	1	1	2	0	1	1
18 - 29	Female	Single	Beirut	Lebanese	High school	5,000,000 - 10,000,000	No	2	more than 4	3	0	0	1	1	1	1	1	0	0	0	0	1	1	0	0	0	1	0	1	1	1	0	Weak	1	1	1	1	5	5	0	0	0	0	0	0	0	1	0	1
30 - 39	Female	Married	Beirut	Lebanese	University degree (Bachelor's)	5,000,000 - 10,000,000	No	2	more than 4	3	0	1	1	1	0	1	1	0	0	1	1	0	0	0	1	1	1	1	1	0	1	1	Good	0	0	1	1	3	5	1	1	1	1	0	1	1	1	0	0
18 - 29	Female	Single	Beirut	Lebanese	University degree (Bachelor's)	1,000,000 - 5,000,000	No	1	more than 4	3	0	1	1	1	1	1	0	0	0	0	0	0	0	1	1	1	1	1	1	1	1	1	Excellent	0	0	1	1	3	5	1	1	1	1	1	0	1	0	0	0
18 - 29	Female	Single	Beirut	Lebanese	Technical school	more than 10,000,000	No	1	more than 4	3	0	1	1	1	1	1	0	0		1	1	0	0	1	0	1	1	1	1	1	1	0	Excellent	0	1	1	1	3	3	1	1	1	1	1	1	1	0	0	0
30 - 39	Male	Single	Beirut	Lebanese	Technical school	1,000,000 - 5,000,000	Yes	1	more than 4	3	0	1	1	1	1	0	1	0	0	0	1	1	1	0	0	0	0	0	0	0	0	1	Excellent	0	0	1	1	3	3	0	0	0	0	0	1	0	0	1	1
18 - 29	Male	Single	Mount leb	Lebanese	Technical school	5,000,000 - 10,000,000	No	2	I don't experience	1	0	0	0	1	1	1	1	0		1	1	0	0	0	0	0	1	0	1	1	1	1	Good	0	1	1	1	3	3	1	1	1	1	1	1	1	0	0	1
30 - 39	Male	Married	Beirut	Non Lebanese	University degree (Bachelor's)	5,000,000 - 10,000,000	Yes	1	more than 4	3	1	1	1	1	1	1	1	0	0	1	1	0	0	1	1	1	1	1	1	1	1	1	Good	0	1	1	1	1	1	0	1	1	1	1	1	1	1	0	1
18 - 29	Female	Single	Beirut	Lebanese	University degree (Bachelor's)	1,000,000 - 5,000,000	No	2	more than 4	2	1	1	1	1	1	1	1	0	0	1	1	1	1	0	0	0	1	0	1	1	1	1	Good	1	0	1	1	5	6	0	1	0	1	1	0	0	0	0	1
30 - 39	Male	Married	Mount leb	Lebanese	Primary school	5,000,000 - 10,000,000	Yes	1	I don't experience	1	0	1	0	1	1	1	0	0	0	0	0	0	0	0	0	0	0	0	1	1	1	0	Excellent	0	1	1	1	5	5	0	1	1	1	1	1	1	1	1	1
18 - 29	Female	Single	Mount leb	Lebanese	High school	1,000,000 - 5,000,000	Yes	1	more than 4	2	1	1	1	1	1	1	1	0		1	1	0	1	0	0	0	1	0	1	1	1	1	Excellent	1	1	1	1	3	5	1	1	0	1	1	1	1	1	0	0
18 - 29	Male	Single	Beirut	Lebanese	Technical school	1,000,000 - 5,000,000	No	1	more than 4	2	1	1	1	1	1	1	1	1	0	1	0	0	0	1	1	1	1	1	1	1	1	1	Excellent	1	1	1	1	5	5	0	0	1	1	0	0	1	1	0	1
18 - 29	Male	Single	Mount leb	Lebanese	University degree (Bachelor's)	5,000,000 - 10,000,000	No	1	more than 4	3	1	1	1	1	1	1	0	0		1	1	0	0	0	0	1	1	0	1	1	1	1	Good	1	1	1	1	3	3	1	1	1	1	0	0	0	1	0	0
18 - 29	Male	Single	Mount leb	Lebanese	University degree (Bachelor's)	more than 10,000,000	No	2	more than 4	2	1	0	1	1	0	1	1	0	0	1	1	1	0	0	0	0	1	0	1	1	1	1	Good	1	1	1	1	2	2	0	0	0	1	0	1	1	0	0	1
18 - 29	Female	Single	Mount leb	Lebanese	University degree (Bachelor's)	1,000,000 - 5,000,000	No	1	more than 4	3	0	1	1	1	1	1	1	0	0	1	1	1	1	0	0	1	1	0	1	1	1	1	Good	1	1	1	1	3	6	1	1	1	1	1	1	1	0	0	0
18 - 29	Female	Single	Mount leb	Non Lebanese	High school	more than 10,000,000	No	2	more than 4	3	1	1	1	1	1	1	0	0	0	0	0	1	0	0	0	0	0	0	1	1	1	1	Good	1	1	1	0	1	5	0	0	1	1	1	1	0	1	1	1
18 - 29	Male	Single	North	Lebanese	University degree (Bachelor's)	1,000,000 - 5,000,000	Yes	1	I don't experience		0	0	0	1	1	1	1	0		1	1	0	0	0	0	0	1	0	1	1	1	1	Good	0	1	1	1	3	3	1	0	1	1	1	1	0	1	0	1
18 - 29	Female	Single	Beirut	Lebanese	University degree (Bachelor's)	Less than 1,000,000	No	2	more than 4	2	1	1	1	1	1	0	1	0	0	0	1	0	0	1	0	0	1	0	1	1	1	1	Good	1	1	1	1	1	1	0	0	1	1	0	1	0	0	0	1
18 - 29	Female	Single	North	Lebanese	High school	5,000,000 - 10,000,000	No	1	more than 4	3	0	1	1	1	1	1	0	0	0	1	1	0	0	0	0	0	1	0	1	1	1	1	Good	0	1	1	1	3	2	1	0	0	1	1	0	0	0	1	0
18 - 29	Female	Single	Mount leb	Lebanese	High school	more than 10,000,000	Yes	1	more than 4	1	0	1	1	1	1	1	0	0	0	1	1	0	0	0	0	0	1	0	1	1	1	1	Good	0	1	1	1	6	6	0	1	0	1	1	1	0	0	0	1
30 - 39	Male	Married	Beirut	Lebanese	High school	5,000,000 - 10,000,000	Yes	1	more than 4	3	1	1	1	1	1	1	0	0		0	0	0	0	1	1	1	1	0	1	1	1	1	Excellent	0	0	1	1	1	1	1	1	1	1	1	1	1	1	0	1
40 - 49	Male	Married	South	Lebanese	High school	more than 10,000,000	Yes	1	more than 4	3	0	0	1	1	1	1	0	0		1	1	0	0	0	0	0	1	0	1	1	1	1	Good	1	1	1	1	3	2	1	0	0	1	1	1	1	1	1	1
18 - 29	Male	Single	South	Lebanese	University degree (Masters/PhD)	1,000,000 - 5,000,000	Yes	1	between 2 - 4	2	1	0	0	1	1	1	0	0		1	1	0	0	1	1	1	1	1	1	1	1	0	Excellent	0	1	1	1	3	6	1	1	1	1	1	1	1	1	1	1
18 - 29	Female	Single	Beirut	Lebanese	University degree (Bachelor's)	1,000,000 - 5,000,000	No	1	more than 4	3	1	1	1	1	1	1	1	1	1	1	1	0	0	0	0	0	1	0	1	1	1	1	Good	0	0	1	1	5	5	1	1	1	1	1	1	0	1	0	0
18 - 29	Female	Single	Mount leb	Lebanese	University degree (Bachelor's)	5,000,000 - 10,000,000	No	1	more than 4	2	0	1	1	1	1	1	1	0		1	1	1	0	0	0	0	1	0	1	0	1	1	Excellent	1	1	1	1	3	6	1	1	1	1	1	0	1	1	0	1
18 - 29	Male	Single	Mount leb	Lebanese	University degree (Masters/PhD)	5,000,000 - 10,000,000	Yes	1	more than 4	3	1	1	1	1	1	1	0	0	0	0	0	0	0	1	1	1	1	1	1	1	1	1	Excellent	0	1	1	1	5	5	1	1	0	1	0	1	2	0	0	1
30 - 39	Male	Married	Mount leb	Lebanese	University degree (Masters/PhD)	more than 10,000,000	Yes	1	more than 4	2	0	0	1	1	1	1	0	0		1	1	0	0	1	0	0	1	0	1	1	1	0	Good	1	1	1	1	5	5	0	1	1	1	1	1	0	1	0	0
30 - 39	Male	Single	Mount leb	Lebanese	High school	5,000,000 - 10,000,000	Yes	1	more than 4	3	0	1	1	1	0	1	0	0		1	1	0	0	0	0	0	0	0	1	1	1	0	Good	0	0	1	1	5	2	0	1	1	1	0	1	0	1	0	0
18 - 29	Female	Single	Beirut	Lebanese	University degree (Bachelor's)	5,000,000 - 10,000,000	No	2	more than 4	3	1	1	1	1	1	1	0	0		1	1	0	0	0	0	0	1	0	1	1	1	1	Good	0	0	0	0	1	6	0	1	1	1	1	0	0	0	0	0
18 - 29	Female	Single	Beirut	Lebanese	University degree (Bachelor's)	5,000,000 - 10,000,000	Yes	1	more than 4	3	0	1	1	1	1	1	0	0	0	1	1	0	0	0	0	0	1	1	1	1	1	1	Good	1	0	1	1	2	2	1	1	1	1	1	1	1	1	0	0
60 and more	Male	Married	Beirut	Lebanese	Technical school	1,000,000 - 5,000,000	Yes	1	more than 4		0	0	0	1	1	1	0	0		1	1	0	0	0	0	0	1	0	1	1	1	1	Good	0	1	1	1	5	6	0	0	1	1	1	0	0	1	0	0
30 - 39	Male	Married	South	Non Lebanese	University degree (Bachelor's)	Less than 1,000,000	Yes	1	I don't experience	1	1	1	1	1	1	1	0	0		0	0	0	0	0	0	1	1	0	1	1	1	1	Good	1	1	1	1	4	2	0	0	1	1	1	0	0	1	0	1
18 - 29	Female	Single	Mount leb	Lebanese	University degree (Bachelor's)	1,000,000 - 5,000,000	No	1	more than 4	2	1	1	1	1	1	1	0	0	0	1	1	1	0	0	0	0	1	0	1	1	1	1	Excellent	0	0	0	0	4	5	1	1	1	1	0	0	3	0	0	0
18 - 29	Male	Single	Mount leb	Lebanese	University degree (Bachelor's)	1,000,000 - 5,000,000	No	2	more than 4	3	1	1	1	1	0	0	1	0	0	1	1	1	0	0	0	0	1	0	1	1	1	0	Good	1	1	1	0	5	5	0	0	1	1	0	0	3	1	0	1
40 - 49	Male	Married	Mount leb	Lebanese	Middle school	1,000,000 - 5,000,000	Yes	2	more than 4	3	0	1	1	1	0	1	1	0	0	1	1	1	0	0	0	0	0	0	1	1	1	0	Good	0	0	1	1	2	2	1	0	0	0	0	0	0	0	0	0
18 - 29	Female	Single	Mount leb	Lebanese	University degree (Masters/PhD)	1,000,000 - 5,000,000	No	2	more than 4	2	0	1	1	1	1	1	0	0		1	1	0	0	1	1	1	1	1	1	1	1	1	Excellent	1	1	1	1	1	1	1	1	1	1	1	1	1	1	1	1
40 - 49	Male	Single	Mount leb	Lebanese	University degree (Bachelor's)	5,000,000 - 10,000,000	Yes	2	more than 4	3	1	1	1	1	1	1	0	0	0	1	1	0	0	0	0	1	1	0	1	1	1	1	Good	0	0	0	1	1	3	0	0	1	1	1	0	0	1	0	0
18 - 29	Female	Single	Mount leb	Lebanese	University degree (Bachelor's)	5,000,000 - 10,000,000	No	2	more than 4	3	1	1	1	1	0	0	1	1	0	1	1	1	1	0	0	0	1	0	1	1	1	0	Weak	0	0	0	0	5	5	0	0	1	1	0	0	0	0	0	0
18 - 29	Male	Single	South	Lebanese	High school	1,000,000 - 5,000,000	No	1	between 2 - 4	2	1	0	0	1	0	1	1	1	0	0	1	0	0	0	0	0	0	0	1	0	1	1	Good	0	1	0	0	5	5	1	1	0	0	0	1	2	1	0	1
18 - 29	Male	Single	Mount leb	Lebanese	University degree (Masters/PhD)	5,000,000 - 10,000,000	No	2	I don't experience		0	0	0	1	1	1	0	0		1	1	0	0	1	0	1	1	1	1	1	1	0	Excellent	0	1	1	1	3	3	1	1	1	1	1	1	2	1	0	1
18 - 29	Male	Single	South	Lebanese	University degree (Masters/PhD)	more than 10,000,000	No	1	I don't experience	1	0	0	0	1	1	1	0	0	0	1	0	0	0	1	0	0	1	0	1	1	1	1	Good	1	1	1	1	6	6	0	0	1	1	0	1	2	0	0	0
18 - 29	Female	Single	Mount leb	Lebanese	University degree (Masters/PhD)	1,000,000 - 5,000,000	No	2	between 2 - 4	1	0	0	0	1	1	1	0	0	0	1	1	0	0	1	1	1	1	1	1	1	1	1	Good	0	0	0	0	1	1	0	1	1	1	1	1	2	0	0	1
18 - 29	Male	Single	Mount leb	Non Lebanese	High school	more than 10,000,000	No	1	more than 4	2	1	0	0	1	1	1	0	0		1	1	0	0	0	0	0	1	0	1	1	1	1	Good	0	1	0	1	1	1	0	1	1	1	1	0	2	0	0	0
18 - 29	Female	Single	Mount leb	Lebanese	University degree (Masters/PhD)	Less than 1,000,000	No	1	more than 4	2	1	0	0	1	1	1	0	0	0	0	0	0	0	1	1	1	1	1	1	1	1	1	Excellent	0	1	1	1	4	3	1	1	1	1	0	1	0	1	0	1
18 - 29	Female	Single	Mount leb	Lebanese	University degree (Bachelor's)	Less than 1,000,000	Yes	1	more than 4	2	1	1	1	1	1	1	0	1	1	1	0	0	1	1	0	1	1	1	1	1	1	1	Excellent	0	0	1	1	4	3	0	1	0	0	1	0	1	0	0	1
18 - 29	Male	Single	Mount leb	Lebanese	University degree (Masters/PhD)	5,000,000 - 10,000,000	Yes	1	between 2 - 4	1	1	1	1	1	1	1	1	0	0	1	1	0	1	1	1	1	1	1	1	1	1	1	Excellent	1	1	1	1	6	6	1	0	1	1	1	0	0	0	1	1
18 - 29	Male	Single	Mount leb	Lebanese	University degree (Bachelor's)	more than 10,000,000	No	2	more than 4	2	0	1	1	1	1	1	1	0	0	1	1	0	0	1	0	0	1	0	1	1	1	1	Good	1	1	1	1	2	2	0	1	0	1	1	0	0	0	1	0
18 - 29	Female	Single	Mount leb	Lebanese	University degree (Bachelor's)	1,000,000 - 5,000,000	No	1	more than 4	2	0	0	0	1	1	1	0	0		0	1	0	0	1	1	1	1	1	1	1	1	1	Excellent	0	1	1	1	6	6	1	1	1	1	1	0	2	1	1	1
18 - 29	Male	Single	Beirut	Lebanese	University degree (Bachelor's)	5,000,000 - 10,000,000	Yes	1	more than 4	1	1	0	0	1	1	1	1	0	0	1	1	0	0	1	0	0	1	1	1	1	1	0	Good	1	0	1	0	5	5	1	0	1	1	0	1	0	0	0	1
18 - 29	Male	Single	Mount leb	Lebanese	High school	5,000,000 - 10,000,000	No	1	between 2 - 4	2	0	1	1	0	0	0	1	0		1	1	1	1	0	0	0	1	0	1	1	1	1	Weak	1	0	1	0	5	6	0	0	1	1	1	0	0	1	0	1
18 - 29	Male	Single	Mount leb	Lebanese	High school	1,000,000 - 5,000,000	No	1	less than 2 hours	1	0	0	0	1	1	0	1	0		1	1	0	1	0	0	1	1	0	1	1	1	1	Good	1	1	0	0	4	2	0	0	1	1	1	1	2	0	0	0
18 - 29	Male	Single	Bekaa	Lebanese	University degree (Bachelor's)	more than 10,000,000	No	2	between 2 - 4	2	1	1	1	1	0	0	1	0	0	1	1	0	0	0	0	0	0	0	1	0	1	1	Good	0	0	1	0	5	4	0	0	1	0	1	0	1	0	0	0
18 - 29	Male	Single	Mount leb	Lebanese	High school	1,000,000 - 5,000,000	No	1	more than 4	2	1	1	1	1	1	1	0	0		1	1	0	1	0	0	0	1	0	1	1	1	1	Good	1	1	1	1	3	3	0	0	1	1	1	0	0	0	1	0
18 - 29	Female	Single	Bekaa	Lebanese	University degree (Bachelor's)	5,000,000 - 10,000,000	Yes	1	between 2 - 4	2	1	1	1	1	1	1	0	0		0	0	1	1	0	0	0	0	0	1	1	1	0	Weak	0	0	1	1	3	3	0	1	1	1	0	0	0	1	0	1
18 - 29	Male	Single	South	Lebanese	University degree (Masters/PhD)	1,000,000 - 5,000,000	Yes	1	more than 4	3	1	1	1	1	1	1	1	1	1	1	1	1	0	1	1	1	1	1	1	1	1	0	Excellent	1	1	1	1	3	5	0	1	1	1	1	1	1	0	0	0
18 - 29	Female	Married	Mount leb	Lebanese	University degree (Bachelor's)	more than 10,000,000	No	2	more than 4	2	1	1	1	1	0	0	1	0	0	1	1	1	1	0	0	0	1	1	1	0	1	0	Good	0	0	1	1	3	3	1	1	1	1	1	0	0	1	0	1
60 and more	Female	Married	Bekaa	Lebanese	High school	more than 10,000,000	No	1	more than 4	3	0	1	1	1	0	1	1	1	0	1	1	0	1	0	0	0	0	0	1	0	0	0	Weak	0	0	1	1	1	1	0	0	0	0	1	0	0	0	0	0
18 - 29	Male	Single	Beirut	Lebanese	University degree (Bachelor's)	1,000,000 - 5,000,000	No	2	more than 4	3	0	0	1	0	0	1	1	0	0	1	1	1	1	0	0	0	1	0	1	1	1	1	Good	0	0	1	1	6	6	0	0	1	1	1	1	2	0	0	1
18 - 29	Male	Married	Mount leb	Lebanese	University degree (Bachelor's)	more than 10,000,000	Yes	1	more than 4	2	1	1	1	1	1	1	0	0	0	1	1	0	1	0	0	1	1	0	1	1	1	1	Good	1	1	0	1	4	6	1	0	1	1	1	1	1	0	1	0
50 - 59	Male	Married	South	Lebanese	High school	5,000,000 - 10,000,000	Yes	1	more than 4	3	0	1	1	1	0	0	1	0	0	1	1	1	1	0	0	0	0	0	1	1	1	0	Good	0	0	0	0	2	2	0	0	0	0	0	0	0	0	0	1
18 - 29	Male	Single	Beirut	Lebanese	University degree (Bachelor's)	5,000,000 - 10,000,000	No	1	more than 4	3	1	1	1	1	1	1	1	1	0	1	1	1	1	1	1	1	1	1	1	1	1	1	Excellent	0	1	1	1	3	3	1	1	1	1	1	1	1	1	0	1
40 - 49	Male	Married	Mount leb	Lebanese	University degree (Masters/PhD)	1,000,000 - 5,000,000	Yes	1	more than 4	2	1	1	1	1	1	1	0	0		0	0	0	0	0	0	0	1	0	1	1	1	1	Good	1	1	1	1	1	1	0	0	0	1	1	0	0	0	1	0
30 - 39	Male	Married	South	Non Lebanese	University degree (Bachelor's)	5,000,000 - 10,000,000	Yes	1	more than 4	1	1	0	1	1	1	1	1	0		0	1	0	0	1	1	1	1	1	1	1	1	1	Good	1	0	1	1	3	6	0	1	1	1	0	1	2	0	0	0
30 - 39	Female	Single	South	Lebanese	University degree (Bachelor's)	more than 10,000,000	Yes	1	more than 4	3	0	1	1	1	0	1	1	0		1	1	0	1	0	0	0	1	1	1	1	0	1	Good	0	0	1	1	1	1	0	0	0	0	1	0	2	0	0	0
18 - 29	Male	Single	Bekaa	Lebanese	University degree (Masters/PhD)	5,000,000 - 10,000,000	No	1	more than 4	3	1	1	1	1	1	1	1	1	0	1	1	0	0	1	1	1	1	1	1	1	1	1	Excellent	1	1	1	1	6	6	1	1	0	1	1	1	2	0	1	0
30 - 39	Female	Married	South	Lebanese	University degree (Masters/PhD)	more than 10,000,000	No	1	between 2 - 4	2	0	1	1	1	1	1	0	0	0	1	1	1	0	1	0	0	1	1	1	1	1	1	Excellent	1	1	1	1	3	6	1	1	1	1	1	1	1	1	0	0
30 - 39	Male	Married	Mount leb	Lebanese	University degree (Masters/PhD)	5,000,000 - 10,000,000	Yes	1	more than 4	3	0	1	1	1	1	1	0	0		0	1	1	0	0	0	0	1	0	1	1	1	1	Good	0	0	1	1	3	6	0	0	1	1	1	1	2	0	0	0
30 - 39	Male	Married	South	Lebanese	University degree (Masters/PhD)	more than 10,000,000	No	1	I don't experience	1	1	1	1	1	1	1	0	0		1	1	0	0	1	0	1	1	1	1	1	1	1	Good	0	1	1	1	6	6	1	1	1	1	0	0	0	0	0	0
18 - 29	Female	Single	Mount leb	Lebanese	University degree (Masters/PhD)	more than 10,000,000	Yes	2	more than 4	2	0	0	0	1	0	0	0	0	0	1	1	0	0	0	0	0	1	0	1	1	0	1	Weak	0	1	1	0	5	5	0	0	0	1	1	1	2	1	0	0
40 - 49	Male	Married	Mount leb	Lebanese	High school	1,000,000 - 5,000,000	Yes	1	more than 4	3	0	1	1	1	1	1	0	0		1	1	0	1	0	0	0	1	0	1	1	1	1	Good	1	0	0	1	6	6	0	1	1	1	1	1	0	0	0	1
30 - 39	Male	Married	Mount leb	Non Lebanese	University degree (Bachelor's)	1,000,000 - 5,000,000	Yes	1	more than 4	3	1	1	1	1	1	1	1	0		0	1	1	0	0	0	1	1	0	1	1	1	0	Good	1	0	1	1	6	6	0	0	0	0	0	0	2	0	0	0
18 - 29	Female	Single	South	Lebanese	University degree (Bachelor's)	5,000,000 - 10,000,000	Yes	1	more than 4	3	0	1	1	1	0	1	1	0		1	1	0	1	0	0	0	0	0	1	1	0	0	Weak	0	0	1	0	1	1	0	0	0	0	0	0	2	0	0	0
50 - 59	Male	Widowed	Mount leb	Lebanese	High school	more than 10,000,000	Yes	1	between 2 - 4	2	1	1	1	1	1	0	1	1	1	1	1	0	0	0	0	0	0	0	1	0	0	0	Good	0	0	0	0	2	2	0	0	0	0	1	1	2	0	0	0
18 - 29	Male	Single	Beirut	Non Lebanese	University degree (Bachelor's)	1,000,000 - 5,000,000	No	1	more than 4	3	1	1	1	1	0	1	1	0	0	1	1	0	0	0	0	0	0	1	1	1	1	0	Good	0	0	1	1	1	1	0	0	0	0	1	1	1	0	1	0
18 - 29	Male	Single	Bekaa	Lebanese	High school	more than 10,000,000	No	1	more than 4	3	0	0	1	1	0	0	1	0		0	1	0	1	0	0	0	0	0	0	0	0	0	Good	0	0	0	0	1	1	0	0	0	0	0	0	2	0	0	0
18 - 29	Female	Single	Beirut	Lebanese	University degree (Bachelor's)	more than 10,000,000	No	1	more than 4	3	0	1	1	1	0	0	1	0	0	1	1	0	0	0	0	0	0	0	1	0	0	0	Good	0	0	1	1	2	2	1	1	0	0	1	0	0	0	0	1
30 - 39	Female	Married	Mount leb	Lebanese	University degree (Bachelor's)	5,000,000 - 10,000,000	No	2	more than 4	3	0	1	1	1	1	1	1	1	1	1	1	0	1	1	1	1	1	1	1	1	1	1	Good	1	1	1	1	5	5	1	1	0	1	0	1	2	1	0	1
40 - 49	Male	Married	South	Lebanese	Middle school	more than 10,000,000	Yes	1	more than 4	3	1	1	1	1	0	0	1	0		1	1	0	1	0	0	0	0	0	1	0	0	0	Weak	0	0	0	0	1	1	0	0	0	1	0	0	2	0	1	0
50 - 59	Male	Married	North	Lebanese	High school	more than 10,000,000	Yes	1	more than 4	3	0	1	1	1	1	1	1	1	0	1	1	0	0	0	0	0	1	0	1	1	0	0	Good	0	0	1	1	1	1	0	1	0	0	1	1	0	0	0	0
50 - 59	Male	Married	South	Lebanese	University degree (Bachelor's)	more than 10,000,000	Yes	1	more than 4	3	0	1	1	1	0	0	0	0	0	0	1	0	0	0	0	0	0	0	1	1	0	1	Weak	0	0	0	0	1	1	0	0	0	0	0	0	0	0	0	0
18 - 29	Male	Married	North	Non Lebanese	University degree (Bachelor's)	5,000,000 - 10,000,000	Yes	1	more than 4	3	1	1	1	1	1	1	1	0	0	0	0	0	0	1	1	1	1	1	1	1	1	1	Excellent	1	1	1	1	6	6	1	1	1	1	1	1	1	0	1	1
50 - 59	Female	Married	Mount leb	Non Lebanese	University degree (Bachelor's)	more than 10,000,000	No	1	between 2 - 4	2	0	0	0	1	0	1	1	0	0	0	0	0	0	0	0	0	1	0	1	1	0	0	Good	0	0	1	1	4	5	0	1	0	1	1	1	2	0	0	1
40 - 49	Male	Married	Beirut	Lebanese	Middle school	5,000,000 - 10,000,000	Yes	1	more than 4	3	1	1	1	1	0	1	0	0	0	0	0	1	1	0	0	0	1	0	1	0	0	0	Good	0	0	1	1	6	6	0	0	0	1	0	0	0	0	0	0
18 - 29	Male	Single	South	Lebanese	University degree (Bachelor's)	more than 10,000,000	Yes	1	between 2 - 4	2	0	0	0	1	0	0	1	1	1	1	1	0	0	0	0	0	1	0	1	1	1	0	Good	0	0	0	1	6	6	1	0	0	0	1	0	1	1	1	0
30 - 39	Female	Married	Beirut	Lebanese	University degree (Masters/PhD)	more than 10,000,000	No	1	more than 4	3	0	1	1	1	1	1	1	0		1	1	1	0	0	0	0	1	1	1	1	1	0	Good	1	1	1	1	4	5	1	0	1	1	1	1	1	0	1	1
30 - 39	Male	Single	South	Lebanese	University degree (Bachelor's)	5,000,000 - 10,000,000	Yes	1	more than 4	3	0	1	1	1	0	1	1	0	0	0	1	0	0	0	0	0	1	0	1	1	0	0	Good	0	0	1	1	1	1	1	1	0	0	1	0	0	0	1	0
30 - 39	Male	Married	North	Lebanese	High school	more than 10,000,000	Yes	1	between 2 - 4	1	0	0	0	1	0	0	1	0	0	0	1	0	0	0	0	0	1	0	1	1	1	1	Good	1	0	1	1	4	4	1	0	0	0	1	0	0	1	1	1
50 - 59	Male	Married	South	Non Lebanese	High school	1,000,000 - 5,000,000	Yes	1	more than 4	3	1	1	1	1	1	1	1	1	1	1	1	0	0	0	0	0	0	0	0	0	0	0	Good	0	0	1	1	1	1	0	0	1	1	1	1	1	0	1	0
18 - 29	Female	Single	Beirut	Lebanese	University degree (Bachelor's)	5,000,000 - 10,000,000	No	2	more than 4	3	0	0	1	1	0	0	0	0	0	0	0	0	1	0	0	0	1	0	1	1	0	0	Weak	0	0	0	0	1	1	0	0	0	0	0	0	2	0	0	0
30 - 39	Male	Married	South	Non Lebanese	High school	5,000,000 - 10,000,000	Yes	1	more than 4	3	0	0	0	0	0	0	1	0	0	0	1	1	1	0	0	0	0	0	0	0	0	0	Weak	0	0	0	0	2	2	0	0	0	0	0	0	0	0	0	0
40 - 49	Female	Married	North	Non Lebanese	University degree (Bachelor's)	more than 10,000,000	No	1	more than 4	3	0	0	1	1	0	1	1	1	0	1	1	0	0	0	0	0	1	0	1	1	1	1	Good	0	0	1	1	4	5	1	1	0	0	1	1	2	1	0	1
50 - 59	Male	Divorced	Mount leb	Non Lebanese	Middle school	more than 10,000,000	Yes	1	between 2 - 4	1	0	0	0	1	0	0	1	1	1	0	0	0	0	0	0	0	0	0	1	1	1	0	Good	0	0	1	1	6	6	1	0	0	0	1	1	0	0	1	0
50 - 59	Male	Married	Bekaa	Non Lebanese	High school	5,000,000 - 10,000,000	Yes	1	more than 4	3	0	0	1	0	0	0	1	0	0	0	1	0	1	0	0	0	0	0	1	1	1	1	Good	0	0	1	1	6	6	0	0	0	0	0	0	0	0	0	0
30 - 39	Male	Single	Beirut	Lebanese	University degree (Bachelor's)	5,000,000 - 10,000,000	Yes	1	more than 4	3	0	0	0	0	0	0	0	0	0	0	1	0	1	0	0	0	0	0	1	0	0	0	Weak	0	0	0	0	1	6	0	0	0	0	0	0	2	0	1	0
50 - 59	Female	Single	South	Lebanese	University degree (Bachelor's)	more than 10,000,000	No	2	more than 4	3	0	0	1	1	0	0	1	1	1	0	1	0	0	1	0	0	1	0	1	1	0	0	Good	0	0	1	1	4	5	0	0	0	0	1	0	0	0	0	0
18 - 29	Female	Single	North	Non Lebanese	High school	5,000,000 - 10,000,000	Yes	1	more than 4	3	0	1	1	0	0	0	1	0	0	0	1	1	1	0	0	0	0	0	0	0	0	0	Weak	0	0	0	0	1	1	0	0	0	0	0	0	2	0	0	1
18 - 29	Female	Single	South	Non Lebanese	High school	5,000,000 - 10,000,000	Yes	1	more than 4	3	0	1	1	0	0	0	1	0	0	1	1	1	1	0	0	0	0	0	1	0	0	0	Weak	0	0	0	0	1	1	0	0	0	0	0	0	0	0	0	1
18 - 29	Male	Single	North	Lebanese	High school	1,000,000 - 5,000,000	No	1	more than 4	3	0	1	1	1	0	1	1	0	0	0	1	1	1	0	0	0	0	0	1	1	0	0	Weak	0	0	0	1	5	1	0	0	0	0	0	0	2	0	0	0
18 - 29	Female	Single	North	Lebanese	University degree (Bachelor's)	more than 10,000,000	No	1	more than 4	3	0	0	1	0	0	0	1	0	0	1	1	0	0	1	0	0	1	0	1	0	0	1	Good	0	0	0	0	4	1	0	1	0	1	1	0	0	0	0	0
30 - 39	Male	Married	South	Non Lebanese	High school	5,000,000 - 10,000,000	Yes	1	more than 4	3	0	1	1	1	0	0	1	0	0	0	1	1	1	0	0	0	0	0	0	0	0	0	Weak	0	0	0	0	2	2	0	0	0	0	0	0	0	0	0	0
18 - 29	Male	Single	South	Lebanese	University degree (Masters/PhD)	5,000,000 - 10,000,000	No	2	more than 4	3	0	1	1	1	1	0	1	1	1	1	1	0	0	0	0	0	1	0	1	1	0	0	Good	0	0	0	0	5	6	0	0	0	0	1	0	2	0	0	0
30 - 39	Female	Single	South	Lebanese	High school	1,000,000 - 5,000,000	No	1	more than 4	3	0	1	1	0	0	0	1	0	0	0	1	1	1	0	0	0	0	0	0	0	0	0	Weak	0	0	0	0	2	2	0	0	0	0	0	0	2	0	0	0
30 - 39	Female	Married	South	Lebanese	University degree (Masters/PhD)	more than 10,000,000	No	2	between 2 - 4	2	0	1	0	1	1	1	1	0	0	1	1	0	0	0	0	0	1	0	1	1	1	0	Good	0	0	1	1	4	4	1	1	0	0	1	1	0	0	1	0
40 - 49	Male	Married	North	Lebanese	Middle school	more than 10,000,000	Yes	1	more than 4	3	1	1	1	1	0	0	0	0	0	1	1	0	0	0	0	0	0	0	1	0	0	0	Good	0	0	0	0	4	1	0	1	0	0	1	0	0	0	0	0
18 - 29	Female	Single	Beirut	Lebanese	University degree (Bachelor's)	1,000,000 - 5,000,000	Yes	1	more than 4	3	1	1	1	1	0	0	1	0	0	1	1	1	1	0	0	0	1	0	0	0	0	0	Weak	0	0	0	0	2	2	0	1	0	1	0	0	0	0	0	0
30 - 39	Male	Single	Beirut	Lebanese	University degree (Bachelor's)	more than 10,000,000	No	2	I don't experience		0	0	0	1	0	0	0	0		0	0	0	0	0	0	0	1	0	1	0	1	1	Good	0	0	0	0	1	1	0	1	1	1	1	1	0	1	0	0
18 - 29	Female	Single	South	Lebanese	University degree (Bachelor's)	more than 10,000,000	Yes	1	more than 4	3	0	1	1	1	0	0	1	1	0	1	1	0	0	0	0	0	1	0	1	0	0	0	Good	0	0	0	0	4	1	0	0	0	0	0	0	2	0	1	0
30 - 39	Male	Married	North	Lebanese	High school	more than 10,000,000	Yes	1	more than 4	3	1	1	1	1	0	0	1	1	0	0	1	0	1	0	0	0	0	0	1	0	0	0	Good	0	0	0	0	3	1	0	0	0	0	0	0	0	0	0	0
40 - 49	Male	Married	Mount leb	Lebanese	High school	5,000,000 - 10,000,000	Yes	1	more than 4	3	0	1	1	0	0	0	1	0	0	0	1	1	1	0	0	0	0	0	0	0	0	0	Weak	0	0	0	0	5	2	0	0	0	0	0	0	0	0	0	0
50 - 59	Male	Married	Beirut	Lebanese	Middle school	more than 10,000,000	No	2	more than 4	3	0	1	1	1	0	0	1	0	0	0	0	0	1	0	0	0	0	0	1	1	0	0	Good	0	0	1	1	4	2	0	0	0	0	1	0	0	0	0	0
18 - 29	Male	Single	Beirut	Lebanese	University degree (Bachelor's)	5,000,000 - 10,000,000	No	1	more than 4	3	0	1	1	1	0	0	1	0	0	1	1	1	1	0	0	0	0	0	1	0	0	0	Good	0	0	1	0	2	2	0	0	0	0	0	0	2	0	0	0
18 - 29	Male	Single	North	Lebanese	University degree (Bachelor's)	more than 10,000,000	No	1	more than 4	3	0	1	1	1	0	0	1	0	0	0	1	0	1	0	0	0	1	0	1	1	0	0	Good	0	0	1	0	4	2	0	0	0	0	1	1	0	0	0	0
30 - 39	Female	Single	South	Lebanese	University degree (Bachelor's)	more than 10,000,000	No	1	more than 4	3	0	1	1	0	0	0	1	1	0	0	1	0	1	0	0	0	1	0	0	0	0	0	Weak	0	0	0	0	4	5	0	0	0	0	1	0	2	0	0	0
18 - 29	Female	Married	South	Lebanese	University degree (Bachelor's)	more than 10,000,000	No	1	more than 4	3	0	1	1	1	0	0	1	0		0	1	0	1	0	0	0	0	0	1	0	0	0	Good	0	0	0	0	5	1	0	0	0	0	1	0	2	0	0	0
30 - 39	Male	Single	North	Lebanese	High school	5,000,000 - 10,000,000	Yes	1	more than 4	3	0	1	1	1	0	0	1	0	0	1	1	1	1	0	0	0	1	0	1	0	0	0	Good	0	0	0	0	4	2	0	0	0	0	0	0	2	0	0	0
40 - 49	Male	Married	North	Lebanese	High school	more than 10,000,000	Yes	1	more than 4	3	0	1	1	1	0	0	1	0	0	1	1	0	1	0	0	0	0	0	1	0	0	0	Good	0	0	0	0	4	1	0	0	0	0	0	0	0	0	0	0
50 - 59	Male	Married	Mount leb	Lebanese	High school	more than 10,000,000	Yes	1	more than 4	3	0	1	1	1	0	0	1	1	1	0	1	0	1	0	0	0	0	0	1	0	0	0	Weak	0	0	1	1	2	2	0	0	0	0	1	0	0	0	0	0
50 - 59	Male	Married	Mount leb	Lebanese	High school	5,000,000 - 10,000,000	Yes	1	more than 4	3	0	1	1	1	0	0	1	1	1	0	1	1	1	0	0	0	0	0	1	0	0	0	Good	0	0	0	0	1	1	0	0	0	0	1	0	0	0	0	0
30 - 39	Male	Married	North	Lebanese	High school	more than 10,000,000	Yes	1	more than 4	3	0	1	1	1	0	0	1	0	0	1	1	0	1	0	0	0	0	0	1	0	0	0	Good	0	0	0	0	2	2	0	0	0	0	1	0	0	0	0	0
30 - 39	Female	Married	North	Non Lebanese	University degree (Bachelor's)	5,000,000 - 10,000,000	No	1	more than 4	3	0	1	1	1	0	0	1	0	0	0	1	0	1	0	0	0	0	0	1	0	0	0	Good	0	0	0	0	2	2	0	0	0	0	0	0	2	0	0	0
18 - 29	Male	Single	South	Lebanese	University degree (Bachelor's)	more than 10,000,000	No	1	more than 4	3	0	1	1	1	0	1	1	0	0	0	1	0	1	0	0	0	1	0	1	0	0	0	Good	0	0	0	0	3	2	0	0	0	0	1	0	2	0	0	0
30 - 39	Male	Married	Mount leb	Lebanese	University degree (Bachelor's)	more than 10,000,000	Yes	1	more than 4	3	0	1	1	1	0	0	1	0	0	1	1	0	1	0	0	0	1	0	1	1	0	0	Good	0	0	0	0	4	2	0	0	0	0	1	0	2	0	0	0
18 - 29	Female	Single	South	Non Lebanese	University degree (Bachelor's)	5,000,000 - 10,000,000	Yes	1	more than 4	3	0	1	1	0	0	0	1	0	0	0	1	1	1	0	0	0	0	0	0	0	0	0	Weak	0	0	0	0	1	1	0	0	0	0	0	0	0	0	0	0
40 - 49	Female	Married	Bekaa	Non Lebanese	High school	5,000,000 - 10,000,000	No	2	more than 4	3	0	1	1	0	0	0	1	0	0	0	1	1	1	0	0	0	0	0	0	0	0	0	Weak	0	0	0	0	2	2	0	0	0	0	0	0	2	0	0	0
50 - 59	Male	Married	South	Lebanese	Middle school	5,000,000 - 10,000,000	Yes	1	more than 4	3	0	1	1	1	0	0	1	0	0	0	1	1	1	0	0	0	0	0	0	0	0	0	Weak	0	0	0	0	2	2	0	0	0	0	0	0	0	0	0	0
40 - 49	Male	Married	Mount leb	Lebanese	High school	more than 10,000,000	Yes	1	more than 4	3	0	1	1	1	0	0	1	0	0	1	0	1	1	0	0	0	0	0	1	0	0	0	Good	0	0	0	0	4	1	0	0	0	0	1	0	0	0	0	0
50 - 59	Female	Divorced	Beirut	Lebanese	University degree (Bachelor's)	more than 10,000,000	No	1	more than 4	3	0	1	1	1	0	0	1	0	0	1	1	0	1	0	0	0	0	0	1	0	0	0	Good	0	0	0	0	4	2	0	0	0	0	1	0	2	0	0	0
60 and more	Female	Separated	Beirut	Lebanese	University degree (Masters/PhD)	more than 10,000,000	No	2	more than 4	3	1	1	1	1	0	0	1	1	1	1	1	0	0	0	0	0	1	0	1	1	0	0	Good	0	0	1	1	4	1	1	0	0	0	1	1	1	0	0	0
40 - 49	Male	Single	South	Lebanese	High school	5,000,000 - 10,000,000	Yes	1	more than 4	3	0	1	1	0	0	0	1	1	1	1	1	1	1	0	0	0	1	0	1	0	0	0	Good	0	0	0	0	4	1	0	0	0	0	1	0	0	0	1	0
30 - 39	Male	Married	Mount leb	Lebanese	University degree (Bachelor's)	5,000,000 - 10,000,000	Yes	1	more than 4	3	0	1	1	1	0	0	1	0	0	0	1	0	1	0	0	0	1	0	1	1	0	0	Good	0	0	1	1	3	2	0	0	0	0	1	0	2	0	0	1
30 - 39	Male	Married	Beirut	Lebanese	University degree (Bachelor's)	5,000,000 - 10,000,000	Yes	1	more than 4	3	0	1	1	1	1	0	1	1	0	0	1	0	1	0	0	0	1	0	1	1	0	1	Good	0	0	0	0	2	2	0	1	0	0	1	0	2	0	0	0
18 - 29	Male	Single	North	Lebanese	University degree (Bachelor's)	more than 10,000,000	No	1	more than 4	3	0	1	1	1	1	1	1	1	1	1	1	0	0	1	1	1	1	1	1	1	1	1	Excellent	1	1	1	1	3	6	1	1	1	1	1	1	1	0	0	0
18 - 29	Male	Single	Beirut	Non Lebanese	University degree (Bachelor's)	5,000,000 - 10,000,000	Yes	1	more than 4	3	0	1	1	1	1	1	1	1	0	1	1	1	1	1	1	1	1	1	1	1	1	0	Good	0	1	0	0	2	2	1	0	0	1	1	0	2	0	0	1
18 - 29	Male	Single	Beirut	Non Lebanese	University degree (Bachelor's)	more than 10,000,000	Yes	1	more than 4	3	0	1	1	1	0	0	1	0	0	0	1	0	0	0	0	0	1	0	1	1	0	0	Good	0	0	0	0	4	2	0	0	0	0	1	0	0	0	0	0
18 - 29	Male	Single	Beirut	Lebanese	University degree (Bachelor's)	more than 10,000,000	No	1	more than 4	3	1	1	1	1	0	1	1	0	0	0	1	0	1	0	0	0	1	0	1	1	0	0	Good	0	0	0	1	3	1	0	0	0	0	1	0	0	0	1	0
30 - 39	Male	Married	Beirut	Lebanese	University degree (Bachelor's)	5,000,000 - 10,000,000	Yes	1	between 2 - 4	2	0	1	1	1	0	1	1	0	0	1	1	0	1	0	0	0	1	0	1	1	0	0	Good	0	0	1	0	2	1	0	0	0	0	1	0	0	0	0	1
18 - 29	Female	Single	South	Lebanese	University degree (Bachelor's)	5,000,000 - 10,000,000	No	1	more than 4	3	0	1	1	1	0	0	1	1	0	1	1	1	1	0	0	0	0	0	1	0	0	0	Weak	0	0	0	0	5	5	0	0	0	0	1	0	0	0	0	0
18 - 29	Female	Single	Beirut	Lebanese	University degree (Bachelor's)	5,000,000 - 10,000,000	Yes	1	more than 4	3	1	1	1	0	0	0	1	1	0	1	1	1	1	0	0	0	0	0	1	1	0	0	Good	0	0	1	0	2	2	0	0	0	0	1	0	2	0	1	1
18 - 29	Male	Single	North	Lebanese	University degree (Bachelor's)	more than 10,000,000	Yes	1	between 2 - 4	2	1	1	1	1	0	0	1	1	1	1	1	0	0	0	0	0	1	0	1	1	0	1	Excellent	0	0	1	1	2	2	0	0	0	1	1	0	1	0	0	0
40 - 49	Female	Single	Beirut	Lebanese	University degree (Bachelor's)	more than 10,000,000	No	2	between 2 - 4	2	1	1	1	0	0	1	1	1	0	0	1	1	1	0	0	0	0	0	0	1	1	1	Weak	0	0	0	0	4	4	0	0	0	0	1	0	1	0	1	0
18 - 29	Male	Single	Bekaa	Lebanese	University degree (Bachelor's)	5,000,000 - 10,000,000	No	1	more than 4	3	0	0	0	1	0	0	1	1	1	1	1	1	1	0	0	0	0	0	1	1	1	0	Good	0	1	0	0	5	5	0	0	0	0	0	0	0	0	0	0
40 - 49	Female	Divorced	North	Lebanese	High school	more than 10,000,000	No	2	more than 4	3	0	0	0	0	0	1	1	1	1	1	1	1	1	0	0	0	0	0	0	0	0	0	Weak	0	0	0	0	1	1	1	0	0	0	0	0	2	0	0	0
18 - 29	Male	Single	Beirut	Lebanese	University degree (Bachelor's)	5,000,000 - 10,000,000	Yes	1	more than 4	3	0	1	1	1	0	0	1	1	0	1	1	1	1	0	0	0	1	0	0	0	0	0	Good	0	0	0	0	4	1	0	0	0	0	1	0	0	0	0	0
30 - 39	Male	Married	Beirut	Lebanese	High school	more than 10,000,000	Yes	1	more than 4	3	0	1	1	1	0	0	1	1	1	1	1	0	1	0	0	0	1	0	1	0	0	0	Weak	0	0	0	0	2	2	0	0	0	0	1	0	0	0	0	0
40 - 49	Female	Married	Mount leb	Lebanese	University degree (Bachelor's)	more than 10,000,000	No	2	more than 4	3	1	1	1	1	0	0	1	1	1	1	1	0	1	0	0	0	1	0	1	1	0	0	Excellent	0	0	1	1	4	2	1	0	0	0	1	1	2	0	0	0
18 - 29	Male	Married	North	Non Lebanese	University degree (Bachelor's)	5,000,000 - 10,000,000	Yes	1	more than 4	3	0	1	1	0	0	0	1	1	1	1	1	0	1	0	0	0	0	0	1	0	0	0	Weak	0	0	0	0	1	2	0	0	0	0	1	0	2	0	0	0
18 - 29	Female	Single	South	Lebanese	University degree (Bachelor's)	5,000,000 - 10,000,000	No	2	more than 4	3	1	1	1	1	1	0	1	1	0	1	0	1	1	0	0	0	1	1	1	0	0	0	Good	0	0	1	0	4	5	1	0	0	0	1	0	1	0	0	0
50 - 59	Female	Married	South	Lebanese	High school	more than 10,000,000	No	2	more than 4	3	0	1	1	0	0	0	1	0	0	0	1	1	1	0	0	0	0	0	0	0	0	0	Good	0	0	0	0	2	2	0	0	0	0	0	0	0	0	0	0
40 - 49	Female	Married	North	Lebanese	University degree (Bachelor's)	more than 10,000,000	No	2	more than 4	3	0	1	1	1	0	0	1	0	0	0	1	0	1	0	0	0	1	0	1	0	0	0	Weak	0	0	0	0	5	2	0	0	0	0	1	0	2	0	0	0
50 - 59	Male	Married	North	Lebanese	University degree (Bachelor's)	more than 10,000,000	Yes	1	more than 4	3	0	1	1	1	1	1	1	1	1	1	1	1	1	0	0	0	1	0	1	0	0	1	Excellent	0	0	0	0	3	1	0	0	0	0	1	0	2	0	0	0
40 - 49	Male	Married	North	Lebanese	University degree (Bachelor's)	more than 10,000,000	Yes	1	more than 4	3	0	1	1	1	0	0	1	0	0	1	1	1	1	0	0	0	0	0	1	0	0	0	Good	0	0	0	0	2	1	0	0	0	0	1	0	0	0	0	0
18 - 29	Female	Single	South	Lebanese	University degree (Bachelor's)	5,000,000 - 10,000,000	Yes	1	more than 4	3	0	1	1	1	0	0	1	1	0	1	1	1	1	0	0	0	1	0	1	0	0	0	Good	0	0	0	0	2	2	0	0	0	0	1	0	0	0	0	0
18 - 29	Male	Single	South	Lebanese	High school	5,000,000 - 10,000,000	No	1	more than 4	3	0	1	1	0	0	0	1	1	0	1	1	1	1	0	0	0	0	0	0	0	0	0	Weak	0	0	0	0	1	1	0	0	0	0	0	0	3	0	0	0
18 - 29	Male	Single	Mount leb	Lebanese	High school	5,000,000 - 10,000,000	No	1	more than 4	3	0	1	1	0	0	0	1	0	0	1	1	1	1	0	0	0	0	0	1	1	0	0	Weak	0	0	0	0	1	1	0	0	0	0	0	0	3	0	0	0
30 - 39	Female	Married	South	Lebanese	University degree (Bachelor's)	more than 10,000,000	No	2	more than 4	3	0	1	1	0	0	0	1	1	0	1	1	0	1	0	0	0	0	0	1	0	0	0	Weak	0	0	0	0	1	2	0	0	0	0	1	0	2	0	0	0
40 - 49	Female	Married	Beirut	Lebanese	University degree (Bachelor's)	more than 10,000,000	No	2	more than 4	3	0	1	1	1	1	0	1	1	0	1	1	0	1	0	0	0	1	0	1	1	0	0	Good	0	0	0	0	2	1	0	0	0	0	1	0	2	0	0	0
30 - 39	Male	Single	North	Lebanese	University degree (Bachelor's)	5,000,000 - 10,000,000	Yes	1	more than 4	3	0	1	1	1	0	0	0	0	0	1	1	1	1	0	0	0	1	0	1	1	0	0	Good	0	0	0	0	4	2	1	0	0	0	1	0	2	0	0	0
30 - 39	Male	Married	Beirut	Lebanese	High school	more than 10,000,000	Yes	1	more than 4	3	0	1	1	1	0	1	1	1	1	1	1	0	1	0	0	0	1	0	1	1	1	0	Weak	0	0	0	0	2	2	0	0	0	0	1	0	1	0	1	0
18 - 29	Female	Single	Beirut	Lebanese	University degree (Masters/PhD)	5,000,000 - 10,000,000	No	2	more than 4	3	1	1	1	1	1	1	1	0	0	1	1	0	0	1	1	1	1	1	1	1	1	1	Excellent	1	1	1	1	3	6	1	1	1	1	1	1	1	1	0	1
30 - 39	Female	Married	South	Lebanese	University degree (Bachelor's)	more than 10,000,000	No	2	more than 4	3	0	1	1	1	0	0	1	1	0	1	1	0	0	0	0	0	0	0	1	0	0	0	Good	0	0	0	0	2	5	0	0	0	0	1	0	0	0	0	1
40 - 49	Male	Single	Mount leb	Lebanese	University degree (Bachelor's)	more than 10,000,000	Yes	1	more than 4	3	1	1	1	1	0	0	1	1	0	1	1	1	1	0	0	0	1	0	1	0	0	1	Good	0	0	0	0	2	2	0	0	0	0	1	0	2	0	0	0
40 - 49	Male	Married	South	Lebanese	University degree (Bachelor's)	more than 10,000,000	Yes	1	more than 4	3	1	1	1	1	0	0	1	0	0	1	1	0	1	0	0	0	1	0	1	1	0	0	Good	0	0	1	1	5	5	0	0	0	0	1	0	0	0	0	0
30 - 39	Male	Married	Mount leb	Non Lebanese	University degree (Masters/PhD)	5,000,000 - 10,000,000	Yes	1	more than 4	2	1	1	1	1	1	1	1	0	0	0	0	1	1	0	0	0	1	0	0	0	0	0	Good	0	0	0	0	2	2	0	0	0	1	1	0	2	1	0	1
30 - 39	Male	Married	Bekaa	Lebanese	University degree (Masters/PhD)	more than 10,000,000	Yes	1	between 2 - 4	2	1	1	0	1	0	1	1	0	1	0	0	1	1	1	0	0	1	1	0	1	1	0	Good	0	1	1	1	4	5	0	0	0	0	0	0	1	0	1	0
40 - 49	Male	Married	Beirut	Lebanese	University degree (Bachelor's)	more than 10,000,000	Yes	1	more than 4	3	0	1	1	1	0	0	1	0	0	1	1	0	1	0	0	0	1	0	1	1	0	0	Good	0	0	0	1	2	2	0	0	0	0	1	0	2	0	0	0
18 - 29	Female	Single	Mount leb	Lebanese	High school	5,000,000 - 10,000,000	No	1	more than 4	3	0	0	1	1	1	1	0	0	0	1	1	1	1	0	0	0	0	0	0	0	0	0	Weak	1	1	0	0	3	1	0	0	0	0	0	1	2	0	0	0
18 - 29	Female	Single	Mount leb	Lebanese	University degree (Bachelor's)	more than 10,000,000	Yes	1	more than 4	3	0	1	1	1	0	0	1	0	0	1	1	0	1	0	0	0	1	0	1	1	0	0	Good	0	0	0	0	6	6	0	0	0	0	1	0	2	0	0	0
30 - 39	Male	Single	Beirut	Lebanese	University degree (Bachelor's)	more than 10,000,000	Yes	1	more than 4	3	0	1	1	1	0	0	1	1	0	1	1	0	0	0	0	0	1	0	1	1	0	0	Good	0	0	0	0	5	5	0	0	0	0	1	0	2	0	0	1
30 - 39	Male	Married	South	Lebanese	University degree (Bachelor's)	more than 10,000,000	Yes	1	more than 4	3	0	1	1	1	0	0	1	1	0	1	1	0	1	0	0	0	1	0	1	1	0	0	Good	0	0	0	0	4	5	0	0	0	0	1	0	2	0	0	0
50 - 59	Male	Married	Mount leb	Lebanese	High school	5,000,000 - 10,000,000	Yes	1	more than 4	3	0	1	1	1	0	0	1	0	0	0	1	0	1	0	0	0	0	0	1	0	0	0	Weak	0	0	0	0	1	1	0	0	0	0	1	0	0	0	0	0
50 - 59	Female	Separated	Mount leb	Non Lebanese	University degree (Masters/PhD)	more than 10,000,000	Yes	1	more than 4	3	0	1	1	1	0	0	1	0	0	0	1	0	1	0	0	0	0	0	0	1	0	0	Weak	0	0	0	0	1	1	0	0	0	0	1	0	2	0	0	1
50 - 59	Male	Widowed	Mount leb	Lebanese	High school	more than 10,000,000	Yes	1	more than 4	3	0	1	1	1	0	0	1	0	0	0	1	0	0	0	0	0	0	0	0	1	0	0	Weak	0	0	0	0	1	1	0	0	0	0	1	0	2	0	1	0
50 - 59	Female	Married	Mount leb	Lebanese	High school	more than 10,000,000	No	2	more than 4	3	0	1	1	1	0	0	1	0	0	1	1	0	1	0	0	0	0	0	0	0	0	0	Weak	0	0	0	0	1	1	0	0	0	0	1	0	2	0	0	0
18 - 29	Male	Single	Beirut	Lebanese	University degree (Masters/PhD)	more than 10,000,000	No	1	more than 4	3	0	1	1	1	0	0	0	1	1	1	1	0	1	0	0	0	1	0	1	0	0	0	Good	0	0	0	0	1	1	0	0	0	0	1	0	2	0	1	1
18 - 29	Male	Married	Mount leb	Lebanese	University degree (Masters/PhD)	more than 10,000,000	Yes	1	more than 4	3	0	1	1	1	0	0	1	0	0	1	1	0	1	0	0	0	1	0	1	1	0	0	Good	0	0	0	0	4	5	0	0	0	0	1	0	2	0	0	0
30 - 39	Female	Married	Beirut	Lebanese	University degree (Bachelor's)	more than 10,000,000	Yes	1	more than 4	3	0	1	1	1	0	0	1	1	0	1	1	0	0	0	0	0	1	0	1	1	0	0	Good	0	0	1	1	2	1	0	0	0	0	1	0	2	0	1	1
50 - 59	Female	Married	Mount leb	Lebanese	High school	more than 10,000,000	No	1	more than 4	3	1	1	1	1	1	1	1	0	0	1	1	0	1	0	0	0	1	1	1	1	1	0	Weak	1	1	0	1	2	1	1	0	0	0	0	1	2	0	1	0
40 - 49	Male	Married	Bekaa	Lebanese	High school	more than 10,000,000	Yes	1	more than 4	3	1	1	1	0	0	0	0	0	0	0	0	0	1	0	0	1	0	0	0	0	0	1	Good	0	0	1	1	5	5	1	0	0	0	1	1	1	0	0	0
30 - 39	Male	Widowed	South	Lebanese	University degree (Bachelor's)	more than 10,000,000	Yes	1	more than 4	3	1	1	0	1	0	0	0	0	0	1	0	0	1	1	0	0	0	0	0	1	0	1	Good	1	0	1	1	2	2	0	0	0	0	0	0	1	0	0	0
60 and more	Male	Widowed	North	Lebanese	High school	5,000,000 - 10,000,000	No	1	more than 4	2	0	0	1	0	0	0	1	1	1	1	1	1	1	0	0	0	0	0	1	1	0	0	Good	1	0	0	0	2	1	0	0	0	0	0	0	2	0	0	0
40 - 49	Male	Married	Beirut	Lebanese	University degree (Bachelor's)	more than 10,000,000	Yes	1	between 2 - 4	2	1	1	1	1	1	1	1	1	1	1	1	1	1	1	0	0	0	0	1	1	1	1	Good	0	0	1	0	1	1	1	0	0	1	0	0	0	0	0	0
40 - 49	Female	Divorced	South	Lebanese	Technical school	5,000,000 - 10,000,000	No	1	between 2 - 4	2	1	1	0	1	1	1	1	0	0	1	1	1	0	0	0	1	0	1	0	0	1	1	Weak	0	0	1	1	3	3	0	0	0	0	1	0	2	0	0	0
18 - 29	Male	Single	Mount leb	Non Lebanese	University degree (Bachelor's)	more than 10,000,000	No	1	between 2 - 4	2	1	1	1	1	1	1	0	0	0	0	0	0	0	0	1	1	1	0	1	1	1	0	Weak	0	0	0	0	5	5	1	0	0	1	1	0	2	1	0	0
18 - 29	Male	Single	Beirut	Lebanese	University degree (Bachelor's)	more than 10,000,000	No	1	more than 4	3	0	1	1	1	1	1	1	1	1	1	1	0	1	0	0	0	1	0	1	1	0	0	Weak	0	0	0	0	4	5	1	0	0	0	1	0	2	0	0	0
18 - 29	Male	Single	South	Non Lebanese	University degree (Bachelor's)	5,000,000 - 10,000,000	Yes	1	more than 4	3	0	1	1	1	0	0	1	0	0	1	1	1	1	0	0	0	0	0	1	0	0	0	Weak	0	0	0	0	2	2	0	0	0	0	1	0	0	0	0	0
30 - 39	Male	Married	Mount leb	Lebanese	High school	more than 10,000,000	Yes	1	more than 4	3	0	1	1	1	0	0	1	0	0	1	1	0	1	0	0	0	0	0	1	1	0	0	Weak	0	0	0	0	2	2	0	0	0	0	1	0	2	0	0	0
30 - 39	Male	Married	Beirut	Lebanese	High school	5,000,000 - 10,000,000	Yes	1	more than 4	3	0	1	1	1	1	0	1	0	0	1	1	1	1	0	0	0	0	0	0	0	0	0	Weak	0	0	0	0	1	1	0	0	0	0	1	0	2	0	0	0
30 - 39	Female	Single	Beirut	Lebanese	High school	more than 10,000,000	No	2	more than 4	3	0	0	1	0	0	0	1	0	0	0	1	0	1	0	0	0	0	0	0	0	0	0	Weak	0	0	0	0	2	2	0	0	0	0	1	0	3	0	0	0
18 - 29	Male	Single	Beirut	Lebanese	High school	more than 10,000,000	No	1	more than 4	3	0	1	1	1	0	1	1	1	0	0	1	0	1	0	0	0	1	0	1	1	0	0	Good	0	0	1	1	5	1	0	0	0	0	1	0	2	0	0	0
18 - 29	Female	Single	South	Lebanese	High school	more than 10,000,000	No	2	more than 4	3	0	1	1	1	0	0	1	0	0	0	1	0	1	0	0	0	0	0	1	0	0	0	Good	0	0	0	0	2	2	0	0	0	0	1	0	0	0	0	0
30 - 39	Male	Married	Mount leb	Lebanese	University degree (Bachelor's)	5,000,000 - 10,000,000	Yes	1	more than 4	3	0	1	1	1	0	0	1	0	0	1	1	1	1	0	0	0	1	0	1	0	0	0	Good	0	0	0	0	1	1	0	0	0	0	0	0	0	0	0	0
30 - 39	Female	Married	Bekaa	Lebanese	High school	more than 10,000,000	No	1	more than 4	3	0	1	1	1	0	0	1	0	0	1	1	1	1	0	0	0	0	0	1	0	0	0	Good	0	0	0	0	1	1	0	0	0	0	1	0	2	0	0	0
40 - 49	Male	Married	North	Lebanese	High school	5,000,000 - 10,000,000	Yes	1	more than 4	3	0	1	1	1	0	0	1	0	0	0	1	1	1	0	0	0	0	0	0	0	0	0	Weak	0	0	0	0	2	2	0	0	0	0	0	0	0	0	0	0
40 - 49	Male	Married	South	Lebanese	High school	5,000,000 - 10,000,000	Yes	1	more than 4	3	0	1	1	1	0	0	1	0	0	0	1	1	1	0	0	0	0	0	1	0	0	0	Good	0	0	0	0	1	1	0	0	0	0	0	0	0	0	0	0
40 - 49	Male	Married	Mount leb	Non Lebanese	High school	1,000,000 - 5,000,000	Yes	1	more than 4	3	0	1	1	0	0	0	1	0	0	1	1	1	1	0	0	0	0	0	0	0	0	0	Good	0	0	0	0	2	2	0	0	0	0	0	0	0	0	0	0
30 - 39	Male	Single	South	Lebanese	University degree (Bachelor's)	5,000,000 - 10,000,000	Yes	1	more than 4	3	0	1	1	1	1	1	1	0	0	0	1	1	1	0	0	0	1	0	1	1	0	0	Excellent	0	0	1	1	1	1	0	0	0	0	1	0	1	0	0	0
[truncated: 35 more columns]
